# Supplementary material for: Whole-body replacement of larval myofibers generates permanent adult myofibers in zebrafish
Source: EMBO J. 2024 Jun 5;43(15):2. doi: 10.1038/s44318-024-00136-y (PMC11294464; doi:10.1038/s44318-024-00136-y)
Supplement: Supplementary file 1 — Table EV1 [file 44318_2024_136_MOESM1_ESM.xlsx]

## Sheet: Sheet1
	Table EV1. List of cloning, genotyping, RT-qPCR and sgRNA template synthesis primers. primers.
1	Cloning
	Gene	Direction	Primer sequence
	mylpfa	Forward	AGC CTG ATC TCA AGA GAA AAC GCG AG
		Reverse	GTC GAG ACG GTA TGT GTG AAG TCT AAG AAG
	lc3b	Forward	ATG CCT TCG GAA AAG ACA TTT AAA CAA AGG AGG ACA TTT GAG
		Reverse	TTA CTG AAA TCC AAA TGT CTC CTG GGA AGC
	atg7	Forward	ATG GCG GAA TCC AGT CTG AAG CTT CAG TTC
		Reverse	CTA GTG TCT GAA TAA TGT GTA GGT TAG TG
	pax7b	Forward	AGG CTA CAG CTT TAA GGC AAA CCA TTG CAG
		Reverse	TCT ACT TGA ATA AAT GAC GAG GCA CAA TG
2	Genotyping primers
	Name	Direction	Primer sequence
	atg7-WT-f	Forward	ACA TCA TCT CGA TGG CGG AAT CCA G
	atg7-WT-r	Reverse	AAA AGC TCG TTC TCC AAA CTC ACC G
	atg7-Del-f	Forward	ACA TCA TCT CGA TGG CGG AAT CCA G
	atg7-Del-r	Reverse	TTG GTG CTC GTA CCC TTC TGG ATG C
3	RT-qPCR primers
	Gene	Direction	Primer sequence
	desma	Forward	AGG GCA CCA ATG AGT CTC TG
		Reverse	TGC TCT CCT CTC CTT CCA AA
	myhc4	Forward	ACC ACA TGT TTG TGC TGG AA
		Reverse	TCT GGA AAG CAT TGC ACT TG
	atg5	Forward	TGG AGT ATC CCA CCG AAG AG
		Reverse	AGG AAA CAG CTC CTT CAG CA
	atg7	Forward	GAT TCG AGG ATT CCT GTC CA
		Reverse	GAA GGA ATG GGA CGA GTT GA
	rpl13a	Forward	GCA GAA TCT TCT GGA GGA CTG
		Reverse	AAC CAT GCG CTT TCT CTT GT
	Recombined brainbow cassette	Forward	TGG CAA AGA ATT CTA GCT AGC A
		Reverse	GGC CTC TTC GTT CTT CTC CA
4	sgRNA synthesis templates
	* letters in bold indicate sgRNA target sequences
	Name	Target	Primer sequence
	heatr6-sgRNA-1 (control)	Exon 1	GCG TAA TAC GAC TCA CTA TAG ATC CGT CGA GCT CAT GCT GGT TTT AGA GCT AGA AAT AGC
	heatr6-sgRNA-2 (control)	Exon 4	GCG TAA TAC GAC TCA CTA TAA GCA GCC AGA CAT AGA GTT GGT TTT AGA GCT AGA AAT AGC
	atg7-sgRNA-1	Exon 1	GCG TAA TAC GAC TCA CTA TAG CCT CCA GAG CAC TGC AGA AGT TTT AGA GCT AGA AAT AGC
	atg7-sgRNA-2	Exon 19	GCG TAA TAC GAC TCA CTA TAG GCG GCT CAC TGT ACA CTG CGT TTT AGA GCT AGA AAT AGC
	Guide-constant oligo		AAA GCA CCG ACT CGG TGC CAC TTT TT C AAG TTG ATA ACG GAC TAG CCT TAT TTT AAC TTG CTA TTT CTA GCT CTA AAA C
