# Supplementary material for: Whole-body replacement of larval myofibers generates permanent adult myofibers in zebrafish
Source: EMBO J. 2024 Jun 5;43(15):2. doi: 10.1038/s44318-024-00136-y (PMC11294464; doi:10.1038/s44318-024-00136-y)
Supplement: Supplementary file 3 — Movie EV1 [file 44318_2024_136_MOESM3_ESM.zip › Movie EV1.txt]

Whole-animal view of a live palmuscle-Dual zebrafish larva at 8 dpf.
