# Supplementary material for: Whole-body replacement of larval myofibers generates permanent adult myofibers in zebrafish
Source: EMBO J. 2024 Jun 5;43(15):2. doi: 10.1038/s44318-024-00136-y (PMC11294464; doi:10.1038/s44318-024-00136-y)
Supplement: Supplementary file 4 — Movie EV2 [file 44318_2024_136_MOESM4_ESM.zip › Movie EV2.txt]

Cross-sectional view of a single myotome captured from a live Tg(mylpfa:palm-mTurquoise2) zebrafish larva. 
