# Supplementary material for: Whole-body replacement of larval myofibers generates permanent adult myofibers in zebrafish
Source: EMBO J. 2024 Jun 5;43(15):2. doi: 10.1038/s44318-024-00136-y (PMC11294464; doi:10.1038/s44318-024-00136-y)
Supplement: Supplementary file 6 — Movie EV4 [file 44318_2024_136_MOESM6_ESM.zip]

Archive with 2 entries (2 files):
- Movie EV4.mov
- Movie EV4.txt
