# Supplementary material for: Whole-body replacement of larval myofibers generates permanent adult myofibers in zebrafish
Source: EMBO J. 2024 Jun 5;43(15):2. doi: 10.1038/s44318-024-00136-y (PMC11294464; doi:10.1038/s44318-024-00136-y)
Supplement: Supplementary file 7 — Movie EV5 [file 44318_2024_136_MOESM7_ESM.zip › Movie EV5.txt]

Time-lapse images of the same myotome over a 4-day period at a 12-hr interval (top). The images were captured from a live Tg(mylpfa:palm-mTurquoise2) zebrafish larva. The bottom panels display a magnified view and schematic drawing, highlighting both the deformed myofibers (blue) and the newborn myofibers (red). Blue asterisks mark deformed myofibers. Neighboring myofibers are labeled with respective numbers.
