# Supplementary material for: Whole-body replacement of larval myofibers generates permanent adult myofibers in zebrafish
Source: EMBO J. 2024 Jun 5;43(15):2. doi: 10.1038/s44318-024-00136-y (PMC11294464; doi:10.1038/s44318-024-00136-y)
Supplement: Supplementary file 8 — Movie EV6 [file 44318_2024_136_MOESM8_ESM.zip › Movie EV6.txt]

Transverse view of a myotome with deformed myofibers and pax7b-positive cells. The image was captured from a live Tg(mylpfa:palm-mTurquoise2) zebrafish larva. White asterisks mark deformed myofibers. Yellow arrows mark pax7b-positive cells.
