# Supplementary material for: Whole-body replacement of larval myofibers generates permanent adult myofibers in zebrafish
Source: EMBO J. 2024 Jun 5;43(15):2. doi: 10.1038/s44318-024-00136-y (PMC11294464; doi:10.1038/s44318-024-00136-y)
Supplement: Supplementary file 10 — Source data Fig. 1 [file 44318_2024_136_MOESM10_ESM.zip]

Archive with 40 entries (40 files):
- EMBOJ-2024-117209_Source Data For Figure 1D-I.xlsx
- Figure 1A/palmuscle-Dual-Stitched.tiff
- Figure 1B/palmuscle-Dual-Trunk.tif
- Figure 1B/palmuscle-Dual-Trunk-Crop.tif
- Figure 1C/Dorsal.tif
- Figure 1C/Ventral.tif
- Figure 1D-E/10 dpf-Standard length and Trunk surface area-Fish 1 & 2.tif
- Figure 1D-E/10 dpf-Standard length and Trunk surface area-Fish 3.tif
- Figure 1D-E/10 dpf-Standard length and Trunk surface area-Fish 4.tif
- Figure 1D-E/14 dpf-Standard length and Trunk surface area-Fish 1 & 2.tif
- Figure 1D-E/14 dpf-Standard length and Trunk surface area-Fish 3 & 4.tif
- Figure 1D-E/6 dpf-Standard length and Trunk surface area-Fish 1 & 2.tif
- Figure 1D-E/6 dpf-Standard length and Trunk surface area-Fish 3 & 4.tif
- Figure 1D-E/8 dpf-Standard length and Trunk surface area-Fish 1.tif
- Figure 1D-E/8 dpf-Standard length and Trunk surface area-Fish 2 & 3.tif
- Figure 1D-E/8 dpf-Standard length and Trunk surface area-Fish 4.tif
- Figure 1F/10 dpf-Fish 1.tiff
- Figure 1F/10 dpf-Fish 2.tiff
- Figure 1F/10 dpf-Fish 3.tiff
- Figure 1F/10 dpf-Fish 4.tiff
- Figure 1F/14 dpf-Fish 1.tiff
- Figure 1F/14 dpf-Fish 2.tiff
- Figure 1F/14 dpf-Fish 3.tiff
- Figure 1F/14 dpf-Fish 4.tiff
- Figure 1F/6 dpf-Fish 1.tiff
- Figure 1F/6 dpf-Fish 2.tiff
- Figure 1F/6 dpf-Fish 3.tiff
- Figure 1F/6 dpf-Fish 4.tiff
- Figure 1F/8 dpf-Fish 1.tiff
- Figure 1F/8 dpf-Fish 2.tiff
- Figure 1F/8 dpf-Fish 3.tiff
- Figure 1F/8 dpf-Fish 4.tiff
- Figure 1H/10 dpf.tif
- Figure 1H/14 dpf.tif
- Figure 1H/6 dpf.tif
- Figure 1H/8 dpf.tif
- Figure 1I/10 dpf.tif
- Figure 1I/14 dpf.tif
- Figure 1I/6 dpf.tif
- Figure 1I/8 dpf.tif
