# Supplementary material for: Whole-body replacement of larval myofibers generates permanent adult myofibers in zebrafish
Source: EMBO J. 2024 Jun 5;43(15):2. doi: 10.1038/s44318-024-00136-y (PMC11294464; doi:10.1038/s44318-024-00136-y)
Supplement: Supplementary file 10 — Source data Fig. 1 [file 44318_2024_136_MOESM10_ESM.zip › EMBOJ-2024-117209_Source Data For Figure 1D-I.xlsx]

## Sheet: Figure 1D
Fish size- standard length in mm
	6dpf	8dpf	10dpf	14dpf
Fish 1	3.52	3.89	4.84	5.27
Fish 2	3.72	4.01	4.79	5.12
Fish 3	3.99	4.13	4.77	5.3
Fish 4	3.9	3.96	4.51	5.2

## Sheet: Figure 1E
Body surface- Area in mm2
	6dpf	8dpf	10dpf	14dpf
Fish 1	1.029	1.169	1.873	2.334
Fish 2	1.138	1.219	1.895	2.165
Fish 3	1.158	1.179	1.789	2.396
Fish 4	1.122	1.171	1.624	2.216

## Sheet: Figure 1F
Myotome number- In toto
	6dpf	8dpf	10dpf	14dpf
Fish 1	33	34	35	34
Fish 2	34	35	34	34
Fish 3	34	35	35	34
Fish 4	34	33	35	35

## Sheet: Figure 1G
Total myofiber number- In toto
	6dpf	8dpf	10dpf	14dpf
Fish 1	1829	2007	2839	4889
Fish 2	2010	2080	2943	4387
Fish 3	2117	2466	3072	5087
Fish 4	1810	2373	2733	5587

## Sheet: Figure 1H
	6dpf				8dpf				10dpf				14dpf
Myotome	Fish 1	Fish 2	Fish 3	Fish 4	Fish 1	Fish 2	Fish 3	Fish 4	Fish 1	Fish 2	Fish 3	Fish 4	Fish 1	Fish 2	Fish 3	Fish 4
1	12	19	13	14	23	15	20	25	24	28	27	27	46	37	52	38
2	48	46	50	45	44	50	57	57	61	55	71	49	100	82	112	112
3	48	46	58	43	53	46	60	53	75	89	84	59	140	134	159	148
4	64	53	61	49	54	59	81	58	84	83	87	68	157	123	155	135
5	71	53	70	57	66	68	75	80	84	90	99	74	149	141	153	135
6	62	80	74	67	71	70	104	76	98	98	108	90	153	150	159	150
7	89	83	86	81	82	69	95	90	112	112	115	106	149	151	165	173
8	79	83	76	75	78	95	101	102	128	138	141	128	174	188	223	246
9	81	86	90	85	92	103	96	109	124	137	138	119	212	208	229	243
10	73	86	99	84	94	94	103	115	123	133	132	124	238	203	230	283
11	86	94	98	82	83	90	115	94	132	135	149	129	230	205	232	285
12	87	94	97	83	86	113	121	111	119	141	135	126	230	199	232	268
13	87	102	105	84	93	86	121	117	124	127	133	119	243	199	220	249
14	79	95	101	80	94	88	103	111	117	123	137	124	221	190	213	245
15	83	89	95	89	102	89	109	116	112	127	124	124	209	184	201	236
16	83	91	89	81	99	86	110	113	113	126	127	114	197	171	200	229
17	73	90	92	86	85	95	110	109	101	116	122	120	202	178	194	234
18	75	82	85	82	86	83	107	102	106	114	122	108	165	173	185	214
19	74	81	76	69	75	76	101	100	104	103	125	104	185	158	181	210
20	61	76	78	68	81	70	90	83	106	101	111	105	157	135	167	190
21	64	68	75	58	75	70	81	89	99	96	102	92	169	136	172	178
22	52	67	67	59	72	73	76	78	96	88	94	89	152	137	158	178
23	55	60	61	52	66	58	69	72	83	89	92	99	152	132	156	165
24	44	56	55	39	55	60	64	66	80	85	86	82	142	122	157	157
25	46	48	43	42	49	52	55	53	78	75	75	81	122	110	140	129
26	37	42	47	38	39	50	48	46	64	66	66	60	131	112	123	138
27	35	33	37	31	36	51	44	47	57	69	66	52	126	100	138	124
28	25	30	40	25	24	44	36	37	65	67	57	51	95	94	121	106
29	24	27	29	19	20	35	34	28	49	53	49	40	93	86	107	107
30	12	22	25	18	14	19	25	16	39	36	34	26	70	63	70	99
31	11	10	24	15	9	13	28	13	35	22	34	17	51	47	48	74
32	8	12	13	6	3	7	14	5	27	13	16	14	24	29	31	59
33	1	5	5	3	2	2	10	2	16	3	10	8	4	8	3	34

## Sheet: Figure 1I
	6dpf				8dpf				10dpf				14dpf
Myotome	Fish 1	Fish 2	Fish 3	Fish 4	Fish 1	Fish 2	Fish 3	Fish 4	Fish 1	Fish 2	Fish 3	Fish 4	Fish 1	Fish 2	Fish 3	Fish 4
1	23	22	21	20	34	30	34	29	37	45	30	27	50	37	60	58
2	57	78	86	57	79	55	92	72	120	89	143	81	149	127	208	170
3	86	86	97	91	102	104	106	117	181	203	183	128	325	284	325	287
4	109	95	124	90	131	104	145	134	217	229	201	172	424	297	371	350
5	121	103	150	114	137	149	165	163	259	239	243	193	415	351	372	347
6	131	162	186	136	153	145	205	190	287	298	303	229	467	377	464	419
7	188	189	208	172	187	212	242	255	391	370	375	302	512	528	519	517
8	180	205	206	211	211	239	255	247	457	438	388	340	578	627	710	763
9	188	219	235	204	254	276	281	282	473	457	514	367	706	654	700	776
10	190	222	296	210	249	247	282	277	501	486	554	394	776	642	793	875
11	256	253	267	218	247	244	314	285	469	499	514	410	852	731	846	891
12	219	251	273	217	237	265	312	316	466	496	483	390	773	612	851	877
13	253	241	274	236	246	241	295	313	483	442	492	391	809	713	744	846
14	222	256	273	203	263	236	294	291	464	462	483	422	605	632	711	764
15	196	241	266	216	253	220	298	300	435	418	420	380	648	644	713	813
16	189	238	246	217	237	227	278	286	440	429	476	395	610	570	619	711
17	175	242	250	200	239	205	277	254	389	411	410	348	645	592	661	757
18	153	198	220	181	195	199	262	261	367	395	392	475	584	533	513	554
19	154	171	182	159	185	193	232	239	363	332	375	410	540	458	529	611
20	113	190	196	131	179	157	205	183	351	298	343	295	484	437	457	491
21	111	147	169	129	151	151	179	183	307	277	294	252	482	343	489	529
22	91	137	156	128	155	154	174	143	270	245	247	229	439	371	446	470
23	84	134	123	103	128	116	134	142	241	243	246	213	375	318	357	403
24	70	112	125	71	110	109	136	129	211	214	200	194	376	316	373	359
25	67	87	82	70	97	82	103	94	178	167	175	155	299	255	313	270
26	50	65	76	62	81	90	101	89	142	147	135	132	284	243	308	254
27	39	64	62	43	55	67	71	71	126	116	113	103	276	217	269	226
28	32	64	50	30	38	51	64	53	137	97	90	86	185	156	219	180
29	18	30	32	23	23	36	49	27	85	77	60	51	145	117	135	138
30	13	26	29	21	17	19	32	17	52	42	36	37	106	72	95	114
31	12	10	26	16	10	18	25	10	41	19	27	15	48	39	42	67
32	10	13	12	6	3	8	13	6	27	14	13	15	27	28	37	41
33	1	11	8	3	2	2	9	2	19	4	10	11	5	18	4	27
