# Supplementary material for: Whole-body replacement of larval myofibers generates permanent adult myofibers in zebrafish
Source: EMBO J. 2024 Jun 5;43(15):2. doi: 10.1038/s44318-024-00136-y (PMC11294464; doi:10.1038/s44318-024-00136-y)
Supplement: Supplementary file 11 — Source data Fig. 2 [file 44318_2024_136_MOESM11_ESM.zip]

Archive with 42 entries (42 files):
- EMBOJ-2024-117209_Source Data For Figure 2C-K.xlsx
- Figure 2B/Dorsal myotome-FG-10 dpf.tif
- Figure 2B/Dorsal myotome-FG-14 dpf.tif
- Figure 2B/Dorsal myotome-SG-10 dpf.tif
- Figure 2B/Dorsal myotome-SG-14 dpf.tif
- Figure 2B/Ventral myotome-FG-10 dpf.tif
- Figure 2B/Ventral myotome-FG-14 dpf.tif
- Figure 2B/Ventral myotome-SG-10 dpf.tif
- Figure 2B/Ventral myotome-SG-14 dpf.tif
- Figure 2C-D/10 dpf-Standard length and Trunk surface area-Fish 10_SG.tif
- Figure 2C-D/10 dpf-Standard length and Trunk surface area-Fish 1-5_FG.tif
- Figure 2C-D/10 dpf-Standard length and Trunk surface area-Fish 1-5_SG.tif
- Figure 2C-D/10 dpf-Standard length and Trunk surface area-Fish 6-10_FG.tif
- Figure 2C-D/10 dpf-Standard length and Trunk surface area-Fish 6-8_SG.tif
- Figure 2C-D/10 dpf-Standard length and Trunk surface area-Fish 9_SG.tif
- Figure 2C-D/14 dpf-Standard length and Trunk surface area-Fish 1_SG.tif
- Figure 2C-D/14 dpf-Standard length and Trunk surface area-Fish 1-5_FG.tif
- Figure 2C-D/14 dpf-Standard length and Trunk surface area-Fish 2-5_SG.tif
- Figure 2C-D/14 dpf-Standard length and Trunk surface area-Fish 6-10_FG.tif
- Figure 2C-D/14 dpf-Standard length and Trunk surface area-Fish 6-10_SG.tif
- Figure 2E/10 dpf-Fish 1-FG.tiff
- Figure 2E/10 dpf-Fish 1-SG.tiff
- Figure 2E/10 dpf-Fish 2-FG.tiff
- Figure 2E/10 dpf-Fish 2-SG.tiff
- Figure 2E/10 dpf-Fish 3-FG.tiff
- Figure 2E/10 dpf-Fish 3-SG.tiff
- Figure 2E/10 dpf-Fish 4-FG.tiff
- Figure 2E/10 dpf-Fish 4-SG.tiff
- Figure 2E/14 dpf-Fish 1-FG.tif
- Figure 2E/14 dpf-Fish 1-SG.tif
- Figure 2E/14 dpf-Fish 2-FG.tif
- Figure 2E/14 dpf-Fish 2-SG.tif
- Figure 2E/14 dpf-Fish 3-FG.tif
- Figure 2E/14 dpf-Fish 3-SG.tif
- Figure 2E/14 dpf-Fish 4-FG.tif
- Figure 2E/14 dpf-Fish 4-SG.tif
- Figure 2H/Dorsal myotome-3D image.tif
- Figure 2H/Dorsal myotome-3D image-crop.tif
- Figure 2H/Myofiber vintage-3D image.tif
- Figure 2H/Myofiber vintage-3D image-crop.tif
- Figure 2H/Ventral myotome-3D image.tif
- Figure 2H/Ventral myotome-3D image-crop.tif
