# Supplementary material for: Whole-body replacement of larval myofibers generates permanent adult myofibers in zebrafish
Source: EMBO J. 2024 Jun 5;43(15):2. doi: 10.1038/s44318-024-00136-y (PMC11294464; doi:10.1038/s44318-024-00136-y)
Supplement: Supplementary file 11 — Source data Fig. 2 [file 44318_2024_136_MOESM11_ESM.zip › EMBOJ-2024-117209_Source Data For Figure 2C-K.xlsx]

## Sheet: Figure 2C
Fish size- standard length in mm
	10 dpf		14 dpf
	SG	FG	SG	FG
Fish 1	4.5	4.83	5.25	5.47
Fish 2	4.6	4.75	5.35	5.66
Fish 3	4.54	4.94	5.21	5.55
Fish 4	4.63	4.82	5.19	5.48
Fish 5	4.41	5.06	5.12	5.59
Fish 6	4.53	4.99	5.43	6.06
Fish 7	4.63	4.97	5.14	5.98
Fish 8	4.59	4.9	5.22	5.78
Fish 9	4.51	4.97	5.45	5.98
Fish 10	4.44	4.87	5.2	5.54

## Sheet: Figure 2D
Body surface- Area in mm2
	10 dpf		14 dpf
	SG	FG	SG	FG
Fish 1	1.427	1.839	2.166	2.51
Fish 2	1.597	1.725	2.249	2.949
Fish 3	1.456	1.833	2.173	2.652
Fish 4	1.502	1.714	2.003	2.483
Fish 5	1.412	2.046	2.092	2.573
Fish 6	1.571	1.962	2.402	3.222
Fish 7	1.5	1.909	2.125	3.228
Fish 8	1.495	1.872	2.331	3.009
Fish 9	1.571	1.809	2.532	3.578
Fish 10	1.497	1.8	2.153	2.906

## Sheet: Figure 2E
Myotome number- In toto
	10 dpf		14 dpf
	SG	FG	SG	FG
Fish 1	34	35	33	36
Fish 2	34	35	34	35
Fish 3	34	34	34	34
Fish 4	34	34	35	35

## Sheet: Figure 2F
Total myofiber number- 12th myotome
	10 dpf		14 dpf
	SG	FG	SG	FG
Fish 1	134	158	212	248
Fish 2	145	151	235	275
Fish 3	118	149	183	252
Fish 4	141	157	160	251
Fish 5	142	166	221	285
Fish 6	140	163	231	355
Fish 7	120	168	205	294
Fish 8	129	159	203	300
Fish 9	145	148	263	283
Fish 10	127	155	194	245

## Sheet: Figure 2G
Myotome volume (10^6 um3) - 12th myotome
	10 dpf		14 dpf
	SG	FG	SG	FG
Fish 1	1.487	2.84	3.35	4.7
Fish 2	2.16	2.46	3.85	5.35
Fish 3	1.683	2.46	3.44	5.19
Fish 4	1.785	2.7	3.14	4.83
Fish 5	1.765	3.34	3.31	5.36
Fish 6	1.72	2.54	3.71	7.29
Fish 7	1.662	2.88	3.22	6.12
Fish 8	2.002	3	3.91	6.26
Fish 9	1.678	2.79	4.31	7.32
Fish 10	2.24	2.42	3.12	5.2

## Sheet: Figure 2I
Myofiber volume (10^4 um3)
	10 dpf		14 dpf
No.	SG	FG	SG	FG
1	0.3755	0.4677	1.28	0.4326
2	0.204	0.6195	0.2771	0.1476
3	0.3444	1.47	0.4185	0.4085
4	0.1632	0.3879	1.18	0.9429
5	0.1719	0.4262	1.47	0.1686
6	0.4055	0.3151	1	1.72
7	0.2573	0.5377	0.9358	0.081
8	0.4993	0.761	0.2013	0.2095
9	0.3902	0.5022	0.6972	0.4769
10	0.606	0.4873	0.1585	2.16
11	0.672	1.04	0.187	0.3617
12	0.6796	0.3896	0.1043	1.45
13	0.1673	0.4304	0.8035	0.181
14	0.6909	0.6115	0.8373	0.3061
15	0.2117	1	1.03	1.1
16	0.151	0.7362	0.4078	0.2547
17	0.4599	0.2528	0.6688	0.5412
18	1.1	0.2615	0.2248	0.2132
19	0.0713	0.247	1.26	0.1579
20	0.3964	0.6414	1.33	1.65
21	0.3218	1.88	0.119	0.2477
22	0.4032	0.8085	0.4745	0.1762
23	0.8559	0.1467	1.42	0.1274
24	0.4321	0.8615	1.73	0.8374
25	0.6252	0.1235	0.2212	0.9168
26	1.18	1.72	1.23	0.1397
27	0.3383	0.7754	1.37	1.34
28	0.5166	0.9771	1.07	0.2563
29	0.4298	0.8814	1.14	2.44
30	0.7963	0.3788	0.9641	0.7161
31	0.6864	0.9378	0.1827	0.9386
32	0.1098	1.81	0.1922	0.564
33	0.5299	0.972	1.72	1.22
34	0.6035	0.6979	1.33	0.1743
35	0.5402	0.462	1.3	0.4998
36	0.6508	0.3067	0.6384	0.4454
37	0.7487	0.4724	0.5203	0.3545
38	0.1426	0.7062	0.2879	0.3852
39	0.246	0.7472	0.2769	0.3733
40	0.6515	0.3458	0.2569	1.17
41	0.6006	0.2268	1.91	0.114
42	0.6224	0.3178	0.4231	1.46
43	0.908	0.8667	0.654	0.288
44	1.42	0.3793	1.4	1.6
45	0.0974	0.4423	1.34	0.7046
46	0.8741	0.9581	1.53	0.9631
47	0.9888	0.2899	1.81	0.1365
48	0.1841	0.1715	1.52	0.2658
49	0.3247	0.6564	0.6381	0.3845
50	0.5684	0.4671	0.1516	0.7169
51	0.2503	1.75	0.153	1.12
52	0.2462	0.3447	1.19	2.44
53	0.8751	0.4776	0.2615	0.4332
54	0.2244	0.6767	0.4661	0.1929
55	1.14	0.45	1.38	0.9783
56	0.8473	0.1241	3.22	0.4522
57	1.81	0.1626	0.3235	1.86
58	0.9913	0.5191	0.7828	0.2652
59	0.3776	0.7222	0.2494	0.3925
60	0.3593	0.4807	0.4152	0.2097
61	1.2	1.08	0.5338	1.75
62	0.5552	0.3027	0.4687	1.3
63	0.8154	0.9307	1.07	0.4024
64	0.2667	0.7795	0.2334	0.2109
65	0.7169	0.159	0.284	1.08
66	0.6543	1.13	0.318	0.5355
67	0.487	0.1986	1.49	0.4
68	0.7298	0.3875	0.5137	1.91
69	0.5347	1.11	0.3056	0.6608
70	0.174	0.3136	0.688	0.2302
71	0.918	0.705	0.4001	0.3426
72	0.8411	0.3169	1.35	0.5815
73	0.7598	0.1363	0.1819	1.66
74	1.25	0.7984	0.3084	0.1926
75	0.6038	1.52	0.6345	0.2853
76	0.7186	0.8915	0.3289	0.4077
77	0.2716	1.53	0.6757	0.7385
78	0.6292	0.983	0.4104	0.303
79	0.2536	1.43	0.7005	0.6871
80	0.6562	0.3391	0.1778	0.617
81	1.34	0.3663	0.2057	0.5941
82	1.94	0.9488	1.75	0.2105
83	0.3004	1.23	0.424	1.9
84	0.8781	1.07	0.5987	0.4091
85	0.5072	1.35	0.7013	0.4747
86	0.4337	0.4049	0.1738	0.2613
87	0.6124	0.4712	0.2848	0.2113
88	0.1463	0.428	0.2519	0.2639
89	0.9132	0.6129	0.3964	1.24
90	0.8749	0.9647	1.86	1.44
91	0.8769	0.8399	1.76	0.9492
92	0.8387	1.25	0.6977	0.1559
93	0.9325	0.1849	0.5711	0.3867
94	0.9376	1.23	0.4064	0.5915
95	1.87	1.08	1.09	1.89
96	0.9512	0.7358	0.5382	1.3
97	0.3284	1.55	1.35	0.9431
98	0.5848	1.24	0.5367	0.5824
99	0.6483	1.91	0.1358	1.25
100	0.6247	1.32	1.57	1.15
101	0.5526	1.05	2.33	1.66
102	0.5531	1.12	2.73	0.9493
103	1.59	0.9866	1.16	1.1
104	0.2358	0.5353	0.2634	1.57
105	0.7322	1.97	2.66	1.73
106	0.7573	0.8485	1.27	1.74
107	0.686	0.7745	0.707	0.6602
108	1.28	0.7111	2.37	1.14
109	1.81	0.3927	2.8	1.72
110	1.17	0.2526	0.2373	2.07
111	1.07	0.3196	1.08	1.48
112	0.5137	0.3736	0.8131	1.77
113	0.6912	1.67	2.24	0.4636
114	0.6769	1.58	0.9384	1.89
115	0.8366	1.06	0.8166	1.15
116	0.5473	0.5722	1.71	0.3227
117	0.7752	0.355	1.05	0.8166
118	1.34	0.6588	1.82	1.07
119	0.7445	1.39	1.36	0.7943
120	1.26	0.1972	0.0969	2.07
121	0.156	1.36	0.9419	1.42
122	0.1702	1.04	1.35	0.224
123	0.2951	1.34	0.1942	2.63
124	1.04	0.5726	0.451	2.15
125	1.02	0.2192	2.11	0.6442
126	1.17	1.16	0.9377	2.21
127	1.42	0.2733	1.06	0.76
128	1.73	0.431	0.3313	1.15
129	1.09	0.4712	1.7	0.2438
130	1.63	0.3797	1.03	1.06
131	0.2198	0.3924	1.65	1.94
132	0.5963	0.8559	1.42	2.57
133	0.5156	2.07	0.6349	2.73
134	0.3833	0.954	2.05	0.4897
135	0.8043	0.7144	0.2525	0.1756
136	0.4648	1.24	3.3	1.51
137	1.39	0.617	1.58	1.4
138	1.71	0.4999	1.22	0.648
139	1.62	0.4406	0.3038	2.22
140	0.5544	1.07	2.01	2.48
141	0.4972	1.83	1.62	1.68
142	0.9202	0.8321	0.667	0.8002
143	0.2673	1.05	0.4142	0.5048
144	0.6167	0.7174	0.4059	0.7333
145	0.6597	1.02	0.3393	2.82
146	1.09	0.9199	0.6132	0.3949
147	1.62	1.39	1.88	0.3002
148	1.08	0.7228	0.7646	0.6132
149	1.55	0.8926	1.01	0.6926
150	0.6936	0.6989	0.5209	0.367
151	0.3301	0.4471	2.48	0.3452
152	0.9671	0.2479	0.9884	3.23
153	1.34	0.4252	4.02	0.5693
154	1.77	1.85	2.58	1.57
155	0.4454	0.4202	1.74	0.3249
156	0.7565	1.25	2.94	1.2
157	0.9967	1.49	1.97	1.66
158	0.8539	1.41	0.8274	3.17
159	0.9302	0.9638	1.06	0.2998
160	0.8155	0.8429	0.1885	1.23
161	0.9447	0.9769	1.24	1.05
162	0.8822	0.327	2.43	0.2165
163	1.26	1.11	1.62	0.5096
164	0.5606	0.9903	0.5901	0.7119
165	1.61	1.62	1.11	0.4735
166	0.6604	1.19	0.7547	1.18
167	0.3411	0.8138	1.25	1.01
168	0.4654	1.59	2.26	0.3354
169	0.9184	0.4383	0.6435	0.4609
170	0.4416	0.881	1.55	0.8567
171	1.16	0.4611	2.39	1.03
172	0.5302	0.4431	0.9877	0.1537
173	0.1296	0.6325	0.4195	0.4488
174	0.5556	0.8963	1.23	0.3947
175	0.4395	0.5428	1.48	1.47
176	0.6743	1.76	2.58	1.83
177	1.01	0.8463	2.7	0.892
178	0.945	0.2585	1.98	1.39
179	1.24	1.37	2.46	2.22
180	1.36	0.9891	2.95	1.22
181	0.7183	1.35	1.47	1.18
182	0.4885	0.4307	1.19	1.41
183	0.7062	1.37	3.17	1.8
184	0.6851	0.8977	1.82	2.84
185	0.9869	1.21	2.36	3.77
186	0.6779	1.18	2.5	2.22
187	0.6473	2.13	2.49	0.599
188	0.956	0.9465	1.15	1.09
189	0.6534	1.58	1.93	0.8672
190	1.71	0.973	1.46	2.01
191	0.387	1.36	2.3	1.75
192	1.04	0.9956	1.93	1.76
193	1.38	0.4599	2.24	2.15
194	1.03	1.02	0.3371	0.5923
195	0.2828	0.3389	2.1	2.22
196	1.6	0.3032	0.3404	0.9827
197	1.09	1.12	1.9	1.22
198	0.8093	1.69	1.28	0.2075
199	0.5099	1.51	0.7988	1.08
200	1.77	0.7617	1.79	1.61
201	0.5976	1.05	2.28	0.3445
202	0.5743	1.13	2.18	0.7523
203	1.02	1.47	1.63	0.8808
204	0.4809	0.7836	1.72	0.3249
205	0.2149	1.49	1.78	2.32
206	0.8393	1.52	2.39	1.77
207	0.8928	1.64	1.52	0.2054
208	1.25	1.06	1.87	0.8621
209	0.8258	1.77	2.83	2.19
210	0.9337	2.02	1.99	0.6853
211	0.9218	1.69	1.75	0.1084
212	1.28	1.88	3.81	0.6253
213	0.8308	1.37	1.65	2.05
214	0.9136	2.32	2.58	1.17
215	2.05	0.665	1.29	1.65
216	1.18	1.59	2.09	1.06
217	1.13	2.33	2.67	1.4
218	0.1933	1.73	2.16	0.1547
219	0.6746	1.61	1.14	0.8608
220	0.5798	1.72	1.17	1.72
221	0.8542	1.5	2.03	0.7221
222	0.1848	2.34	2.45	1.37
223	0.4574	2.4	3.32	0.5181
224	0.2925	0.99	1.53	0.6371
225	0.4029	0.3787	2	0.6291
226	1.75	1.26	1.19	2.2
227	0.5969	0.8622	1.32	1.2
228	1.57	0.5406	1.72	1.42
229	0.7953	1.82	2.23	0.7608
230	1.48	0.5297	2.65	3.37
231	1.2	0.9379	2.97	0.294
232	0.5917	1.38	1.51	1.86
233	0.9276	0.9994	2.44	2.21
234	0.5377	1.24	1.81	2.14
235	0.8924	0.9795	0.828	1.87
236	0.8824	2.19	3.37	1.09
237	0.9569	1.41	2.01	2.49
238	1.41	0.963	2.1	0.9126
239	1.84	1.32	1.53	1.34
240	0.6936	1.06	1.91	1.14
241	1.1	0.5361	3.1	2.5
242	1.16	0.9484	1.34	1.48
243	1.88	1.37	2.91	0.3414
244	0.8196	1.78	2.37	3.49
245	1.15	1.38	1.88	2.09
246	0.4391	1.56	3.88	0.2242
247	0.1934	1.11	2.99	2.27
248	0.7458	1.57	2.89	1.78
249	1.66	0.3711	1.58	0.3593
250	0.7627	1.26	3.08	0.485
251	0.4851	1.46	3.18	1.77
252	0.4491	0.7188	2.72	1.53
253	0.4047	1.19		0.9057
254	1.23	1.65		0.7319
255	0.2655	0.8749		2.57
256	1.34	1.38		1.13
257	0.8539	1.47		0.4388
258	1.16	1.16		3.97
259	0.5396	1.29		2.53
260	0.3731	1.61		0.8001
261	0.9161	0.8804		0.4315
262	1.43	2.33		0.55
263	0.842	1.54		2.25
264	0.7895	0.4233		0.5156
265	0.6382	0.7382		3.13
266	0.2589	1.35		2.17
267	0.6006	1.5		1.09
268	1.55	1.19		3.92
269	1.22	1.87		1.01
270	1.25	2.08		1.8
271	0.9829	1.95		2.97
272	1.14	1.6		0.1478
273	1.21	1.69		1.05
274	1.32	2.2		1.06
275	0.5326	1.1		1.39
276	0.702	1.69		2.69
277	1.01	1.19		1.84
278	1.52	2.28		2.35
279	1.28	1.81		1.09
280	1.38	1.9		1.81
281	0.4797	1.66		0.5583
282	0.8482	1.5		1.94
283	0.6909	0.7911		1.03
284	1.6	1.61		0.5586
285	0.8986	1.85		2.7
286	0.946	1.35		0.6736
287	0.6953	1.26		2.69
288	0.5488	1.29		0.8745
289	0.9748	2.05		1.13
290	1.94	1.78		0.8873
291	1.41	1.02		1.22
292	1.34	0.9568		1.06
293	1.73	1.1		1.18
294	0.6672	1.58		0.8885
295	1.63	1.77		2.99
296	0.3486	0.7863		1.46
297	1.04	1.7		2.14
298	0.4572	2.22		1.77
299	0.4963	0.9885		1.84
300	1.15	1.06		0.7902
301	1.13	1.1		1.39
302	1.35	1.15		2.62
303	0.6677	1.38		0.3823
304	1.55	2.17		3.66
305	1.18	1.21		1.97
306	1.14	1.65		2.21
307	1.04	1.62		2.43
308	1.64	1.17		3.33
309	0.5157	1.14		1.36
310	0.7783	1.93		1.98
311	0.6494	0.2133		2.09
312	1.73	1.44		0.912
313	1.55	0.8176		1.43
314	1.07	1.82		2.29
315	1.18	1.56		2.27
316	1.83	0.1307		2.73
317	1.11	1.28		0.9382
318	1.55	1.39		3.6
319	1.48	1.57		2.91
320	1.64	1.38		0.7704
321	0.6943	1.51		3.23
322	0.7272	2.08		1.54
323	0.9454	1.31		2.23
324	1.52	2.84		1.75
325	2.14	1.98		2.55
326	0.9651	1.31		2.63
327	1.99	1.34		4.2
328	1.89	1.63		1.92
329	0.5259	1.06		2.24
330	0.5137	0.4369		1.7
331	1.21	1.29		0.622
332	0.9094	1.37		0.8549
333	1.51	1.63		1.13
334	1.68	1.34		1.52
335	0.8377	2.09		0.616
336		1.58		2.69
337		2.29		3.23
338		1.48		3.68
339		2.33		3.48
340		1.34		3.62
341		2.98		1.23
342		2.01		0.5701
343		1.82		3.54
344		2.08		4.05
345		1.25		2.58
346		1.76		2.9
347		2.04		2.94
348		1.72		0.6761
349		1.57		3.94
350		1.58		1.36
351		3.47		3.67
352		1.92		1.09
353		2.56		2.28
354		0.8079		1.55
355		1.78		2.76
356		1.47		2.3
357		2.64		3.27
358				3.84
359				0.8523
360				5.46
361				4.06
362				4.77
363				2.2
364				2.84
365				2.94
366				4.53
367				4
368				3.74
369				5.03
370				3.37
371				5.41
372				5.28
373				2.21
374				2.89

## Sheet: Figure 2J
Total myofiber count with respect to nuclear number
	10 dpf		14 dpf
Nuclei	SG	FG	SG	FG
1	19	13	1	6
2	39	50	12	9
3	81	41	11	31
4	92	80	32	44
5	55	77	43	92
6	28	54	44	59
7	14	23	30	52
8	4	12	24	31
9	3	5	20	21
10	0	1	19	10
11	0	1	7	8
12	0	0	4	6
13	0	0	2	3
14	0	0	1	1
15	0	0	0	1
16	0	0	1	0
17	0	0	1	0
Myofiber count with grouped nuclear number
	10 dpf		14 dpf
Nuclei	SG	FG	SG	FG
1 to 5	286	261	99	182
6 to 10	49	95	137	173
11 and above	0	1	16	19

## Sheet: Figure 2K
Total myofiber count with respect to nuclear number
	10dpf/SG		10dpf/FG		14dpf/SG		14dpf/FG
	Myofibers	Myofibers >5 nuclei	Myofibers	Myofibers >5 nuclei	Myofibers	Myofibers >5 nuclei	Myofibers	Myofibers >5 nuclei
Fish 1	35	5	18	4	31	18	40	19
Fish 2	36	7	42	11	28	16	58	19
Fish 3	33	7	27	10	29	17	32	19
Fish 4	38	3	41	5	17	13	45	29
Fish 5	34	3	33	7	30	15	33	15
Fish 6	37	4	43	14	32	18	62	33
Fish 7	24	8	47	11	19	14	45	25
Fish 8	40	1	28	7	29	17	30	16
Fish 9	37	5	32	15	15	12	7	6
Fish 10	21	6	46	12	22	13	22	11
	Hypernucleated myofiber ratio (%)
		10dpf/SG		10dpf/FG		14dpf/SG		14dpf/FG
		Myofibers >5 nuclei		Myofibers >5 nuclei		Myofibers >5 nuclei		Myofibers >5 nuclei
Fish 1		14.2857		22.2222		58.0645		47.5
Fish 2		19.4444		26.1905		57.1429		32.7586
Fish 3		21.2121		37.037		58.6207		59.375
Fish 4		7.89474		12.1951		76.4706		64.4444
Fish 5		8.82353		21.2121		50		45.4545
Fish 6		10.8108		32.5581		56.25		53.2258
Fish 7		33.3333		23.4043		73.6842		55.5556
Fish 8		2.5		25		58.6207		53.3333
Fish 9		13.5135		46.875		80		85.7143
Fish 10		28.5714		26.087		59.0909		50
