# Supplementary material for: Whole-body replacement of larval myofibers generates permanent adult myofibers in zebrafish
Source: EMBO J. 2024 Jun 5;43(15):2. doi: 10.1038/s44318-024-00136-y (PMC11294464; doi:10.1038/s44318-024-00136-y)
Supplement: Supplementary file 12 — Source data Fig. 3 [file 44318_2024_136_MOESM12_ESM.zip]

Archive with 76 entries (76 files):
- EMBOJ-2024-117209_Source Data For Figure 3L-M.xlsx
- Figure 3A/Transverse view-trunk myofiber with deformation-single z.tif
- Figure 3B/Cross-sectional view-trunk myofiber- deformed.tif
- Figure 3B/Cross-sectional view-trunk myofiber- defprmed-crop.tif
- Figure 3B/Cross-sectional view-trunk myofiber-normal.tif
- Figure 3B/Cross-sectional view-trunk myofiber-normal-crop.tif
- Figure 3C/palmuscle-F-actin-cross-sectional view-deform.tif
- Figure 3C/palmuscle-F-actin-cross-sectional view-deform-crop.tif
- Figure 3C/palmuscle-F-actin-transverse view-deform.tif
- Figure 3C/palmuscle-F-actin-transverse view-deform-crop.tif
- Figure 3D/palmuscle-F-actin-13 dpf.tif
- Figure 3D/palmuscle-F-actin-13 dpf-crop.tif
- Figure 3D/palmuscle-F-actin-14 dpf.tif
- Figure 3D/palmuscle-F-actin-14 dpf-crop.tif
- Figure 3D/palmuscle-F-actin-15 dpf.tif
- Figure 3D/palmuscle-F-actin-15 dpf-crop.tif
- Figure 3D/palmuscle-F-actin-16 dpf.tif
- Figure 3D/palmuscle-F-actin-16 dpf-crop.tif
- Figure 3F/Cross-sectional view-10 dpf.tif
- Figure 3F/Cross-sectional view-10 dpf-crop.tif
- Figure 3F/Cross-sectional view-10.5 dpf.tif
- Figure 3F/Cross-sectional view-10.5 dpf-crop.tif
- Figure 3F/Cross-sectional view-11 dpf.tif
- Figure 3F/Cross-sectional view-11 dpf-crop.tif
- Figure 3F/Cross-sectional view-11.5 dpf.tif
- Figure 3F/Cross-sectional view-11.5 dpf-crop.tif
- Figure 3F/Cross-sectional view-12 dpf.tif
- Figure 3F/Cross-sectional view-12 dpf-crop.tif
- Figure 3F/Cross-sectional view-12.5 dpf.tif
- Figure 3F/Cross-sectional view-12.5 dpf-crop.tif
- Figure 3F/Cross-sectional view-13 dpf.tif
- Figure 3F/Cross-sectional view-13 dpf-crop.tif
- Figure 3F/Cross-sectional view-13.5 dpf.tif
- Figure 3F/Cross-sectional view-13.5 dpf-crop.tif
- Figure 3F/Cross-sectional view-14 dpf.tif
- Figure 3F/Cross-sectional view-14 dpf-crop.tif
- Figure 3G/Cross-sectional view-1 to 0 myofiber-10 dpf.tif
- Figure 3G/Cross-sectional view-1 to 0 myofiber-10 dpf-crop.tif
- Figure 3G/Cross-sectional view-1 to 0 myofiber-11 dpf.tif
- Figure 3G/Cross-sectional view-1 to 0 myofiber-11 dpf-crop.tif
- Figure 3G/Cross-sectional view-1 to 0 myofiber-12 dpf.tif
- Figure 3G/Cross-sectional view-1 to 0 myofiber-12 dpf-crop.tif
- Figure 3G/Cross-sectional view-1 to 0 myofiber-13 dpf.tif
- Figure 3G/Cross-sectional view-1 to 0 myofiber-13 dpf-crop.tif
- Figure 3H/Cross-sectional view-1 to 1 myofiber-10 dpf.tif
- Figure 3H/Cross-sectional view-1 to 1 myofiber-10 dpf-crop.tif
- Figure 3H/Cross-sectional view-1 to 1 myofiber-11 dpf.tif
- Figure 3H/Cross-sectional view-1 to 1 myofiber-11 dpf-crop.tif
- Figure 3H/Cross-sectional view-1 to 1 myofiber-12 dpf.tif
- Figure 3H/Cross-sectional view-1 to 1 myofiber-12 dpf-crop.tif
- Figure 3H/Cross-sectional view-1 to 1 myofiber-13 dpf.tif
- Figure 3H/Cross-sectional view-1 to 1 myofiber-13 dpf-crop.tif
- Figure 3I/Cross-sectional view-1 to 2 myofiber-10 dpf.tif
- Figure 3I/Cross-sectional view-1 to 2 myofiber-10 dpf-crop.tif
- Figure 3I/Cross-sectional view-1 to 2 myofiber-11 dpf.tif
- Figure 3I/Cross-sectional view-1 to 2 myofiber-11 dpf-crop.tif
- Figure 3I/Cross-sectional view-1 to 2 myofiber-12 dpf.tif
- Figure 3I/Cross-sectional view-1 to 2 myofiber-12 dpf-crop.tif
- Figure 3I/Cross-sectional view-1 to 2 myofiber-13 dpf.tif
- Figure 3I/Cross-sectional view-1 to 2 myofiber-13 dpf-crop.tif
- Figure 3J/Cross-sectional view-1 to 3 myofiber-10 dpf.tif
- Figure 3J/Cross-sectional view-1 to 3 myofiber-10 dpf-crop.tif
- Figure 3J/Cross-sectional view-1 to 3 myofiber-11 dpf.tif
- Figure 3J/Cross-sectional view-1 to 3 myofiber-11 dpf-crop.tif
- Figure 3J/Cross-sectional view-1 to 3 myofiber-12 dpf.tif
- Figure 3J/Cross-sectional view-1 to 3 myofiber-12 dpf-crop.tif
- Figure 3J/Cross-sectional view-1 to 3 myofiber-13 dpf.tif
- Figure 3J/Cross-sectional view-1 to 3 myofiber-14 dpf-crop.tif
- Figure 3K/Cross-sectional view-1 to 4 myofiber-10 dpf.tif
- Figure 3K/Cross-sectional view-1 to 4 myofiber-10 dpf-crop.tif
- Figure 3K/Cross-sectional view-1 to 4 myofiber-11 dpf.tif
- Figure 3K/Cross-sectional view-1 to 4 myofiber-11 dpf-crop.tif
- Figure 3K/Cross-sectional view-1 to 4 myofiber-12 dpf.tif
- Figure 3K/Cross-sectional view-1 to 4 myofiber-12 dpf-crop.tif
- Figure 3K/Cross-sectional view-1 to 4 myofiber-13 dpf.tif
- Figure 3K/Cross-sectional view-1 to 4 myofiber-13 dpf-crop.tif
