# Supplementary material for: Whole-body replacement of larval myofibers generates permanent adult myofibers in zebrafish
Source: EMBO J. 2024 Jun 5;43(15):2. doi: 10.1038/s44318-024-00136-y (PMC11294464; doi:10.1038/s44318-024-00136-y)
Supplement: Supplementary file 12 — Source data Fig. 3 [file 44318_2024_136_MOESM12_ESM.zip › EMBOJ-2024-117209_Source Data For Figure 3L-M.xlsx]

## Sheet: Figure 3L & M
Myofiber birth	Frequency
0	11
1	28
2	21
3	18
4	13
5	4
6	3
Myofiber birth	Frequency	Frequency %
0	11	11.22
1	28	28.57
2	21	21.43
3	18	18.37
4	13	13.27
More than 4	7	7.14
