# Supplementary material for: Whole-body replacement of larval myofibers generates permanent adult myofibers in zebrafish
Source: EMBO J. 2024 Jun 5;43(15):2. doi: 10.1038/s44318-024-00136-y (PMC11294464; doi:10.1038/s44318-024-00136-y)
Supplement: Supplementary file 13 — Source data Fig. 4 [file 44318_2024_136_MOESM13_ESM.zip]

Archive with 84 entries (84 files):
- EMBOJ-2024-117209_Source Data For Figure 4F.xlsx
- Figure 4C/palmuscle-Multi-10 dpf-1.tif
- Figure 4C/palmuscle-Multi-10 dpf-10.tif
- Figure 4C/palmuscle-Multi-10 dpf-11.tif
- Figure 4C/palmuscle-Multi-10 dpf-12.tif
- Figure 4C/palmuscle-Multi-10 dpf-13.tif
- Figure 4C/palmuscle-Multi-10 dpf-14.tif
- Figure 4C/palmuscle-Multi-10 dpf-15.tif
- Figure 4C/palmuscle-Multi-10 dpf-16.tif
- Figure 4C/palmuscle-Multi-10 dpf-17.tif
- Figure 4C/palmuscle-Multi-10 dpf-18.tif
- Figure 4C/palmuscle-Multi-10 dpf-19.tif
- Figure 4C/palmuscle-Multi-10 dpf-2.tif
- Figure 4C/palmuscle-Multi-10 dpf-20.tif
- Figure 4C/palmuscle-Multi-10 dpf-21.tif
- Figure 4C/palmuscle-Multi-10 dpf-22.tif
- Figure 4C/palmuscle-Multi-10 dpf-23.tif
- Figure 4C/palmuscle-Multi-10 dpf-24.tif
- Figure 4C/palmuscle-Multi-10 dpf-25.tif
- Figure 4C/palmuscle-Multi-10 dpf-26.tif
- Figure 4C/palmuscle-Multi-10 dpf-27.tif
- Figure 4C/palmuscle-Multi-10 dpf-28.tif
- Figure 4C/palmuscle-Multi-10 dpf-29.tif
- Figure 4C/palmuscle-Multi-10 dpf-3.tif
- Figure 4C/palmuscle-Multi-10 dpf-30.tif
- Figure 4C/palmuscle-Multi-10 dpf-31.tif
- Figure 4C/palmuscle-Multi-10 dpf-32.tif
- Figure 4C/palmuscle-Multi-10 dpf-33.tif
- Figure 4C/palmuscle-Multi-10 dpf-34.tif
- Figure 4C/palmuscle-Multi-10 dpf-35.tif
- Figure 4C/palmuscle-Multi-10 dpf-4.tif
- Figure 4C/palmuscle-Multi-10 dpf-5.tif
- Figure 4C/palmuscle-Multi-10 dpf-6.tif
- Figure 4C/palmuscle-Multi-10 dpf-7.tif
- Figure 4C/palmuscle-Multi-10 dpf-8.tif
- Figure 4C/palmuscle-Multi-10 dpf-9.tif
- Figure 4C/palmuscle-Multi-10 dpf-whole animal-stitched.tiff
- Figure 4D/palmuscle-Multi-craniofacial.tif
- Figure 4D/palmuscle-Multi-pectoral fin.tif
- Figure 4D/palmuscle-Multi-Trunk.tif
- Figure 4E/palmuscle-Multi-cross-section-dorsal.tif
- Figure 4E/palmuscle-Multi-cross-section-dorsal-crop.tif
- Figure 4E/palmuscle-Multi-cross-section-ventral.tif
- Figure 4E/palmuscle-Multi-cross-section-ventral-crop.tif
- Figure 4J/Manual stitching.pptx
- Figure 4J/palmuscle-Multi-No treatement-14 dpf-1.tif
- Figure 4J/palmuscle-Multi-No treatement-14 dpf-10.tif
- Figure 4J/palmuscle-Multi-No treatement-14 dpf-11.tif
- Figure 4J/palmuscle-Multi-No treatement-14 dpf-12.tif
- Figure 4J/palmuscle-Multi-No treatement-14 dpf-13.tif
- Figure 4J/palmuscle-Multi-No treatement-14 dpf-14.tif
- Figure 4J/palmuscle-Multi-No treatement-14 dpf-15.tif
- Figure 4J/palmuscle-Multi-No treatement-14 dpf-16.tif
- Figure 4J/palmuscle-Multi-No treatement-14 dpf-17.tif
- Figure 4J/palmuscle-Multi-No treatement-14 dpf-18.tif
- Figure 4J/palmuscle-Multi-No treatement-14 dpf-19.tif
- Figure 4J/palmuscle-Multi-No treatement-14 dpf-2.tif
- Figure 4J/palmuscle-Multi-No treatement-14 dpf-20.tif
- Figure 4J/palmuscle-Multi-No treatement-14 dpf-21.tif
- Figure 4J/palmuscle-Multi-No treatement-14 dpf-22.tif
- Figure 4J/palmuscle-Multi-No treatement-14 dpf-23.tif
- Figure 4J/palmuscle-Multi-No treatement-14 dpf-24.tif
- Figure 4J/palmuscle-Multi-No treatement-14 dpf-25.tif
- Figure 4J/palmuscle-Multi-No treatement-14 dpf-26.tif
- Figure 4J/palmuscle-Multi-No treatement-14 dpf-27.tif
- Figure 4J/palmuscle-Multi-No treatement-14 dpf-28.tif
- Figure 4J/palmuscle-Multi-No treatement-14 dpf-29.tif
- Figure 4J/palmuscle-Multi-No treatement-14 dpf-3.tif
- Figure 4J/palmuscle-Multi-No treatement-14 dpf-30.tif
- Figure 4J/palmuscle-Multi-No treatement-14 dpf-31.tif
- Figure 4J/palmuscle-Multi-No treatement-14 dpf-32.tif
- Figure 4J/palmuscle-Multi-No treatement-14 dpf-4.tif
- Figure 4J/palmuscle-Multi-No treatement-14 dpf-5.tif
- Figure 4J/palmuscle-Multi-No treatement-14 dpf-6.tif
- Figure 4J/palmuscle-Multi-No treatement-14 dpf-7.tif
- Figure 4J/palmuscle-Multi-No treatement-14 dpf-8.tif
- Figure 4J/palmuscle-Multi-No treatement-14 dpf-9.tif
- Figure 4J/palmuscle-Multi-No treatement-14 dpf-stitched 1.tiff
- Figure 4J/palmuscle-Multi-No treatement-14 dpf-stitched 2.tiff
- Figure 4J/palmuscle-Multi-No treatement-14 dpf-whole animal-stitched.tif
- Figure 4K/palmulscle-Multi-craniofacial.tif
- Figure 4K/palmulscle-Multi-pectoral fin.tif
- Figure 4K/palmulscle-Multi-trunk.tif
- Figure 4K/palmulscle-Multi-trunk-crop.tif
