# Supplementary material for: Whole-body replacement of larval myofibers generates permanent adult myofibers in zebrafish
Source: EMBO J. 2024 Jun 5;43(15):2. doi: 10.1038/s44318-024-00136-y (PMC11294464; doi:10.1038/s44318-024-00136-y)
Supplement: Supplementary file 13 — Source data Fig. 4 [file 44318_2024_136_MOESM13_ESM.zip › EMBOJ-2024-117209_Source Data For Figure 4F.xlsx]

## Sheet: Figure 4F
RGB value for colour space
No.	R	G	B
1	219	236	88
2	129	223	64
3	17	56	36
4	44	68	161
5	64	61	101
6	78	0	15
7	218	70	14
8	101	66	38
9	105	101	15
10	114	162	114
11	25	41	34
12	11	1	86
13	22	5	35
14	133	60	152
15	85	2	27
16	134	96	80
17	90	67	26
18	216	215	99
19	42	81	34
20	54	217	69
21	12	35	46
22	56	14	105
23	54	18	68
24	131	17	149
25	170	35	107
26	83	2	22
27	109	48	19
28	160	147	15
29	215	252	82
30	70	88	27
31	47	133	183
32	37	39	46
33	29	26	133
34	36	27	83
35	182	29	22
36	123	64	46
37	230	134	52
38	240	235	181
39	52	76	13
40	116	187	99
41	50	105	123
42	55	62	187
43	33	24	86
44	42	29	58
45	42	23	12
46	212	134	60
47	74	147	58
48	44	95	39
49	36	75	68
50	38	94	133
51	24	27	49
52	135	141	232
53	92	4	162
54	225	118	208
55	89	18	75
56	221	148	180
57	215	48	101
58	163	15	23
59	56	53	8
60	40	87	18
61	44	184	87
62	45	150	143
63	10	34	34
64	8	36	139
65	12	42	202
66	7	21	109
67	46	17	57
68	137	57	159
69	125	89	134
70	190	76	175
71	82	0	3
72	164	24	24
73	42	28	19
74	172	135	26
75	33	39	27
76	28	78	24
77	34	23	104
78	118	96	204
79	17	2	57
80	28	16	57
81	111	8	53
82	67	38	36
83	27	13	10
84	53	44	17
85	35	99	79
86	79	155	198
87	5	16	202
88	41	47	164
89	31	26	74
90	105	5	64
91	44	4	16
92	121	230	41
93	37	89	11
94	37	146	9
95	105	81	249
96	76	59	89
97	88	29	127
98	230	112	153
99	105	28	30
100	145	13	7
101	100	49	27
102	137	106	40
103	84	79	43
104	190	188	113
105	185	185	177
106	40	77	13
107	40	152	32
108	63	165	107
109	75	82	103
110	47	59	136
111	29	46	245
112	100	43	190
113	108	1	54
114	144	65	100
115	176	115	107
116	167	36	10
117	144	79	6
118	180	172	4
119	116	121	54
120	36	124	19
121	100	214	83
122	86	154	149
123	14	11	143
124	98	96	105
125	202	52	232
126	85	33	69
127	127	10	39
128	93	59	20
129	175	112	43
130	255	238	212
131	244	212	89
132	41	66	21
133	82	191	17
134	29	107	16
135	65	81	88
136	38	28	155
137	19	8	72
138	142	80	134
139	74	12	41
140	255	78	116
141	255	152	171
142	160	13	17
143	197	71	49
144	118	74	61
145	223	158	127
146	175	180	120
147	117	130	86
148	76	119	31
149	26	100	14
150	85	132	93
151	13	46	50
152	28	78	134
153	30	74	130
154	7	6	114
155	164	122	211
156	56	7	70
157	53	24	57
158	255	204	248
159	125	15	66
160	189	81	99
161	227	41	71
162	0	0	0
163	34	32	14
164	57	106	21
165	46	166	12
166	23	56	30
167	107	165	132
168	112	139	144
169	109	154	183
170	37	68	107
171	23	51	203
172	52	16	83
173	87	68	98
174	160	121	165
175	46	42	44
176	105	5	35
177	253	41	27
178	146	81	20
179	222	200	136
180	130	124	31
181	202	217	90
182	52	63	14
183	88	169	49
184	45	110	90
185	77	141	177
186	64	41	157
187	45	21	86
188	171	66	209
189	207	17	211
190	145	49	97
191	199	174	184
192	146	39	64
193	229	104	133
194	84	61	65
195	195	87	105
196	218	41	43
197	145	48	31
198	236	254	183
199	66	82	29
200	207	254	139
201	65	111	47
202	78	188	69
203	159	232	207
204	39	46	50
205	65	104	139
206	88	43	188
207	192	156	246
208	74	47	99
209	113	39	155
210	98	0	26
211	104	37	50
212	239	27	39
213	165	102	29
214	223	190	76
215	190	204	143
216	102	241	44
217	71	191	86
218	74	160	89
219	29	78	44
220	46	164	107
221	94	196	197
222	56	125	138
223	181	191	224
224	48	52	70
225	87	105	197
226	30	37	201
227	113	68	210
228	52	10	90
229	87	66	89
230	118	84	112
231	226	81	165
232	70	2	37
233	47	21	31
234	157	3	22
235	177	88	93
236	122	35	9
237	184	142	8
238	151	140	36
239	77	160	48
240	86	235	54
241	40	71	34
242	51	107	40
243	35	106	25
244	78	197	70
245	59	114	62
246	37	90	65
247	135	230	194
248	138	201	185
249	120	124	168
250	37	37	50
251	109	104	133
252	60	41	109
253	82	22	162
254	122	44	110
255	138	33	73
256	139	1	44
257	98	18	30
258	171	1	8
259	163	104	28
260	138	123	92
261	116	89	20
262	248	246	181
263	57	58	10
264	196	241	111
265	47	71	18
266	155	172	147
267	67	175	27
268	54	65	54
269	184	221	190
270	104	198	126
271	36	55	58
272	58	140	158
273	13	34	139
274	6	2	27
275	107	57	135
276	155	50	188
277	250	127	236
278	139	40	111
279	162	120	147
280	90	28	62
281	126	30	64
282	91	28	50
283	238	62	123
284	155	66	69
285	198	9	10
286	104	50	45
287	184	78	57
288	221	71	5
289	209	97	10
290	198	141	79
291	236	211	170
292	140	121	50
293	110	114	39
294	164	176	20
295	83	174	25
296	29	80	42
297	78	144	181
298	95	147	197
299	32	42	53
300	68	104	146
301	57	20	75
302	106	10	143
303	134	81	76
304	82	42	25
305	229	116	35
306	142	96	26
307	247	202	97
308	255	244	203
309	253	238	124
310	143	169	54
311	51	175	53
312	89	126	96
313	85	204	145
314	31	51	49
315	94	115	152
316	24	32	113
317	103	6	143
318	88	46	88
319	213	56	156
320	219	163	195
321	169	7	85
322	135	22	48
323	181	21	23
324	178	82	43
325	250	123	65
326	74	43	18
327	141	121	26
328	42	67	3
329	73	143	49
330	75	224	60
331	135	209	156
332	147	200	167
333	20	92	75
334	41	104	118
335	30	76	113
336	49	78	149
337	25	7	39
338	106	19	96
339	108	8	80
340	48	11	32
341	126	15	30
342	165	110	114
343	230	2	20
344	255	10	17
345	201	62	56
346	189	28	14
347	131	49	39
348	87	27	17
349	82	25	11
350	244	128	27
351	254	183	65
352	247	232	203
353	179	168	101
354	244	221	84
355	67	65	46
356	195	229	97
357	31	154	16
358	57	154	119
359	40	134	141
360	162	187	194
361	28	76	184
362	193	185	248
363	76	48	172
364	78	23	211
365	65	23	129
366	54	35	75
367	182	5	152
368	249	63	218
369	206	33	98
370	133	1	18
371	135	41	34
372	55	18	6
373	78	30	3
374	87	94	50
375	116	163	22
376	104	167	71
377	107	207	83
378	22	41	32
379	182	255	221
380	64	155	150
381	120	191	243
382	47	61	73
383	28	30	141
384	11	9	177
385	15	7	130
386	29	14	173
387	20	3	103
388	45	26	76
389	117	3	46
390	212	21	87
391	164	48	83
392	124	22	39
393	76	19	25
394	241	21	38
395	238	189	102
396	74	101	59
397	211	231	200
398	47	177	6
399	56	127	54
400	43	73	55
401	56	175	115
402	131	238	192
403	122	207	183
404	53	108	179
405	95	127	174
406	96	132	200
407	32	41	86
408	42	39	180
409	161	145	160
410	87	10	39
411	235	140	172
412	244	66	108
413	215	84	89
414	127	35	29
415	222	93	69
416	143	67	48
417	145	52	13
418	73	40	21
419	252	153	52
420	120	110	35
421	169	156	10
422	177	169	23
423	108	143	16
424	58	102	24
425	59	175	15
426	46	134	64
427	36	64	51
428	112	143	198
429	21	31	76
430	8	12	142
431	108	69	84
432	118	91	99
433	217	0	14
434	214	31	15
435	194	137	130
436	85	36	7
437	250	184	59
438	249	223	68
439	199	231	31
440	93	98	70
441	212	246	134
442	123	150	90
443	103	182	61
444	82	244	20
445	41	127	67
446	39	204	148
447	82	159	145
448	51	176	170
449	154	209	232
450	44	136	192
451	39	75	104
452	50	97	178
453	14	10	150
454	24	19	220
455	49	6	222
456	53	45	59
457	81	7	98
458	51	42	49
459	83	1	47
460	219	83	126
461	248	23	62
462	141	10	24
463	141	48	24
464	121	38	8
465	134	74	47
466	194	158	141
467	211	128	62
468	72	49	26
469	237	233	180
470	79	79	15
471	122	213	38
472	34	110	36
473	58	114	109
474	32	60	91
475	33	115	207
476	28	25	178
477	29	23	94
478	161	34	168
479	87	55	60
480	121	60	57
481	193	119	43
482	254	165	39
483	110	82	20
484	237	179	31
485	128	107	22
486	255	253	244
487	248	246	209
488	185	192	130
489	155	181	43
490	162	242	56
491	47	156	50
492	153	176	155
493	63	121	74
494	41	46	43
495	100	221	178
496	45	164	202
497	31	121	170
498	33	77	203
499	14	33	130
500	71	87	195
501	8	12	92
502	148	38	205
503	57	4	55
504	180	145	172
505	139	21	81
506	241	103	150
507	182	5	63
508	198	23	74
509	119	33	47
510	242	45	47
511	26	10	10
512	229	164	112
513	55	39	18
514	173	163	146
515	107	118	62
516	80	146	22
517	58	214	5
518	36	82	26
519	38	93	42
520	36	44	40
521	29	103	78
522	43	154	134
523	66	191	231
524	38	72	119
525	10	6	110
526	70	35	213
527	117	9	115
528	102	18	98
529	133	21	71
530	110	2	9
531	249	197	162
532	91	57	30
533	217	154	24
534	137	148	39
535	212	237	124
536	69	102	9
537	82	197	66
538	68	175	117
539	144	208	183
540	47	91	78
541	66	249	213
542	12	41	90
543	117	141	249
544	62	79	186
545	21	4	92
546	69	18	232
547	172	155	179
548	202	17	199
549	219	120	193
550	103	45	81
551	62	15	35
552	191	34	104
553	170	3	14
554	122	23	13
555	193	73	51
556	216	97	40
557	254	207	73
558	123	121	91
559	125	128	43
560	85	239	31
561	41	121	24
562	65	198	72
563	14	68	26
564	47	96	82
565	66	157	157
566	48	84	88
567	59	131	187
568	51	88	233
569	50	58	119
570	31	2	101
571	155	49	135
572	209	27	83
573	83	46	53
574	255	244	241
575	221	156	135
576	104	82	66
577	145	81	33
578	186	143	39
579	244	226	119
580	238	240	159
581	214	226	154
582	193	239	35
583	187	246	129
584	78	155	41
585	99	253	101
586	50	219	135
587	33	141	115
588	127	188	211
589	23	68	140
590	54	93	241
591	44	26	142
592	98	93	120
593	140	128	162
594	220	158	248
595	84	0	79
596	238	14	130
597	170	25	98
598	74	18	45
599	209	63	135
600	233	101	107
601	55	18	7
602	79	72	48
603	75	83	15
604	109	153	38
605	22	120	76
606	99	131	163
607	110	99	172
608	35	19	51
609	106	26	109
610	137	73	130
611	106	8	29
612	84	59	50
613	217	236	43
614	148	164	42
615	65	83	25
616	157	213	68
617	143	253	11
618	60	186	55
619	156	221	164
620	37	176	76
621	19	119	69
622	24	78	78
623	54	194	213
624	11	12	187
625	46	8	112
626	182	174	186
627	107	63	111
628	218	46	199
629	255	151	240
630	210	76	111
631	139	0	18
632	241	6	17
633	84	60	18
634	188	148	15
635	201	252	70
636	179	255	55
637	94	176	2
638	167	189	168
639	101	253	130
640	34	157	61
641	77	236	132
642	45	111	75
643	101	212	160
644	37	146	166
645	36	71	91
646	40	129	194
647	88	145	236
648	97	105	147
649	12	18	146
650	15	14	147
651	51	49	225
652	72	23	219
653	33	10	81
654	110	13	54
655	203	112	104
656	242	140	67
657	135	88	17
658	239	200	55
659	226	242	150
660	214	248	111
661	199	254	32
662	66	177	34
663	61	243	18
664	33	95	21
665	116	218	108
666	62	83	69
667	81	233	146
668	202	255	228
669	220	243	233
670	59	167	131
671	72	179	199
672	23	76	111
673	101	154	198
674	193	215	232
675	9	15	194
676	10	7	127
677	36	24	89
678	58	30	83
679	188	14	143
680	171	115	151
681	215	66	111
682	114	34	47
683	205	159	129
684	110	92	65
685	228	242	69
686	45	56	20
687	96	170	16
688	83	109	61
689	42	85	13
690	27	94	22
691	143	166	154
692	15	55	39
693	54	161	230
694	83	184	250
695	29	93	145
696	47	104	238
697	46	78	230
698	25	39	127
699	178	144	245
700	84	67	101
701	4	0	4
702	90	38	84
703	139	90	133
704	237	48	168
705	218	33	79
706	251	213	166
707	219	181	49
708	148	135	60
709	198	202	158
710	49	59	24
711	14	36	8
712	30	107	18
713	172	254	171
714	122	200	124
715	181	213	182
716	75	237	88
717	40	186	85
718	56	113	77
719	57	216	184
720	58	75	76
721	54	130	141
722	128	225	248
723	65	135	198
724	18	27	97
725	105	121	243
726	14	18	225
727	19	19	103
728	70	53	228
729	5	4	11
730	106	13	143
731	125	101	134
732	255	222	255
733	142	73	124
734	133	24	99
735	99	5	29
736	226	23	41
737	75	180	26
738	26	61	20
739	72	200	47
740	58	153	122
741	32	70	110
742	6	33	195
743	4	1	24
744	23	7	90
745	42	4	118
746	79	12	49
747	85	15	46
748	146	17	65
749	58	4	20
750	99	73	76
751	188	63	22
752	175	105	75
753	183	245	37
754	103	112	87
755	36	84	16
756	79	185	53
757	187	198	187
758	36	187	79
759	62	168	126
760	85	114	121
761	33	68	90
762	142	135	166
763	35	8	63
764	172	42	197
765	113	7	121
766	108	51	81
767	104	1	18
768	121	18	13
769	109	34	28
770	105	69	43
771	181	190	59
772	48	68	8
773	94	151	52
774	73	243	56
775	44	169	48
776	85	227	148
777	88	203	159
778	125	205	204
779	74	114	116
780	18	75	79
781	31	94	104
782	22	60	86
783	85	87	100
784	38	61	232
785	11	9	100
786	22	1	17
787	33	1	14
788	100	67	79
789	146	37	78
790	194	82	98
791	143	80	6
792	123	121	114
793	213	204	148
794	141	168	13
795	125	151	32
796	36	181	34
797	127	251	142
798	17	86	35
799	73	198	124
800	119	129	123
801	39	57	47
802	75	226	188
803	119	132	129
804	55	202	217
805	59	85	149
806	10	7	177
807	9	8	185
808	5	0	103
809	93	8	83
810	157	104	137
811	218	26	87
812	250	124	140
813	145	12	29
814	125	108	94
815	129	138	48
816	178	240	112
817	28	69	0
818	174	177	173
819	48	89	40
820	37	168	21
821	23	166	22
822	171	249	189
823	78	139	189
824	28	40	54
825	15	20	93
826	15	21	141
827	25	28	179
828	16	13	49
829	24	4	93
830	92	0	73
831	141	58	9
832	177	138	49
833	98	159	25
834	129	240	92
835	90	163	93
836	23	71	28
837	29	62	68
838	78	133	177
839	12	6	169
840	58	13	113
841	144	81	129
842	81	1	30
843	237	69	106
844	95	37	36
845	156	101	89
846	198	245	160
847	42	135	57
848	53	216	110
849	65	104	91
850	76	182	204
851	157	178	252
852	85	112	219
853	9	21	102
854	69	28	212
855	5	0	10
856	121	25	136
857	152	62	144
858	182	59	167
859	83	21	64
860	117	30	39
861	166	70	74
862	246	92	88
863	170	107	85
864	249	163	54
865	19	50	7
866	85	193	45
867	59	139	55
868	232	255	246
869	80	223	182
870	50	161	154
871	151	249	255
872	38	143	167
873	25	33	44
874	95	125	233
875	49	20	155
876	85	55	134
877	127	107	156
878	67	0	13
879	244	218	222
880	176	39	27
881	69	29	18
882	135	101	72
883	56	72	46
884	131	204	110
885	86	232	69
886	48	82	51
887	50	251	101
888	26	113	52
889	195	225	205
890	156	192	232
891	41	57	80
892	77	105	205
893	18	22	49
894	44	10	131
895	154	42	224
896	88	29	119
897	94	5	59
898	52	33	27
899	88	84	35
900	151	185	62
901	139	241	72
902	94	213	130
903	60	127	95
904	68	114	127
905	125	209	251
906	74	145	182
907	116	164	255
908	74	111	206
909	110	46	234
910	124	36	226
911	160	110	196
912	81	7	123
913	61	20	71
914	154	97	111
915	197	37	54
916	113	15	20
917	206	9	17
918	79	28	7
919	31	28	5
920	161	203	131
921	110	231	39
922	44	150	60
923	27	88	54
924	41	131	251
925	24	24	47
926	42	39	240
927	41	9	209
928	67	26	138
929	108	79	94
930	142	0	10
931	227	107	28
932	152	102	31
933	101	91	28
934	174	198	57
935	38	110	14
936	77	242	141
937	49	175	152
938	55	95	99
939	140	168	224
940	49	90	168
941	13	7	182
942	93	54	172
943	151	101	225
944	36	1	82
945	195	133	241
946	59	37	60
947	116	80	118
948	111	27	49
949	183	116	80
950	228	172	61
951	111	156	63
952	44	217	53
953	20	50	23
954	23	40	40
955	12	76	137
956	12	12	124
957	169	40	227
958	134	12	169
959	68	40	56
960	116	2	64
961	111	0	11
962	231	67	57
963	212	136	84
964	101	77	34
965	221	190	62
966	47	155	17
967	157	244	137
968	85	233	52
969	218	236	229
970	41	78	66
971	101	103	108
972	136	160	248
973	21	28	139
974	149	148	227
975	230	212	249
976	190	132	162
977	116	36	46
978	64	9	2
979	39	61	30
980	40	103	124
981	9	14	244
982	4	3	117
983	21	18	35
984	131	5	72
985	233	0	8
986	130	70	9
987	101	73	24
988	185	214	23
989	147	165	76
990	44	153	9
991	21	83	34
992	50	93	93
993	21	34	92
994	139	24	125
995	77	0	2
996	13	48	28
997	30	147	134
998	3	4	80
999	8	11	176
1000	21	21	51
1001	44	0	6
1002	56	210	22
1003	19	13	191
1004	16	11	57
1005	38	5	113
1006	116	39	134
1007	53	3	12
1008	26	113	78
1009	17	12	29
1010	93	26	94
1011	33	204	167
1012	52	2	2
1013	25	97	5
1014	4	4	72
1015	15	8	30
1016	61	1	9
1017	213	122	241
