# Supplementary material for: Whole-body replacement of larval myofibers generates permanent adult myofibers in zebrafish
Source: EMBO J. 2024 Jun 5;43(15):2. doi: 10.1038/s44318-024-00136-y (PMC11294464; doi:10.1038/s44318-024-00136-y)
Supplement: Supplementary file 14 — Source data Fig. 5 [file 44318_2024_136_MOESM14_ESM.zip]

Archive with 39 entries (39 files):
- EMBOJ-2024-117209_Source Data For Figure 5E-F.xlsx
- EMBOJ-2024-117209_Source Data For Figure 5I-J.xlsx
- EMBOJ-2024-117209_Source Data For Figure 5M-N.xlsx
- EMBOJ-2024-117209_Source Data For Figure 5T.xlsx
- Figure 5B/Pectoral fin-14 dpf.tif
- Figure 5B/Pectoral fin-21 dpf.tif
- Figure 5B/Pectoral fin-28 dpf.tif
- Figure 5C/Craniofacial-14 dpf.tif
- Figure 5C/Craniofacial-21 dpf.tif
- Figure 5C/Craniofacial-28 dpf-1.tif
- Figure 5C/Craniofacial-28 dpf-2.tif
- Figure 5C/Craniofacial-28 dpf-stitched.tiff
- Figure 5C/Craniofacial-28 dpf-stitched-crop.tif
- Figure 5D/Trunk-14 dpf.tif
- Figure 5D/Trunk-18 dpf.tif
- Figure 5D/Trunk-21 dpf.tif
- Figure 5D/Trunk-cross-section-14 dpf.tif
- Figure 5D/Trunk-cross-section-18 dpf.tif
- Figure 5D/Trunk-cross-section-21 dpf.tif
- Figure 5H/Trunk section-DT-14 dpf.tif
- Figure 5H/Trunk section-DT-180 dpf.tif
- Figure 5H/Trunk section-DT-42 dpf.tif
- Figure 5H/Trunk section-DT-70 dpf.tif
- Figure 5H/Trunk section-no treatment-14 dpf.tif
- Figure 5H/Trunk section-no treatment-180 dpf.tif
- Figure 5H/Trunk section-no treatment-42 dpf.tif
- Figure 5H/Trunk section-no treatment-70 dpf.tif
- Figure 5L/Trunk section-DT-29 dpf.tif
- Figure 5L/Trunk section-DT-42 dpf.tif
- Figure 5L/Trunk section-DT-70 dpf.tif
- Figure 5L/Trunk section-no treatment-29 dpf.tif
- Figure 5L/Trunk section-no treatment-42 dpf.tif
- Figure 5L/Trunk section-no treatment-70 dpf.tif
- Figure 5P/Cross-section-no treatment-10 mpf.tif
- Figure 5P/Cross-section-no treatment-29 dpf.tif
- Figure 5P/Cross-section-no treatment-43 dpf.tif
- Figure 5Q/Cross-section-DT-10 mpf.tif
- Figure 5Q/Cross-section-DT-29 dpf.tif
- Figure 5Q/Cross-section-DT-43 dpf.tif
