# Supplementary material for: Whole-body replacement of larval myofibers generates permanent adult myofibers in zebrafish
Source: EMBO J. 2024 Jun 5;43(15):2. doi: 10.1038/s44318-024-00136-y (PMC11294464; doi:10.1038/s44318-024-00136-y)
Supplement: Supplementary file 14 — Source data Fig. 5 [file 44318_2024_136_MOESM14_ESM.zip › EMBOJ-2024-117209_Source Data For Figure 5E-F.xlsx]

## Sheet: Figure 5E
Pectoral fin myofibers
	14 dpf	21 dpf	28 dpf	Elimination	Elimination %
Fish 1	21	17	0	21	100
Fish 2	39	32	0	39	100
Fish 3	25	20	0	25	100
Fish 4	15	14	0	15	100
Fish 5	14	14	0	14	100
Fish 6	15	15	0	15	100
Fish 7	18	18	0	18	100
Fish 8	32	20	0	32	100
Fish 9	49	26	0	49	100
Fish 10	28	21	0	28	100
Fish 11	29	17	0	29	100
Fish 12	43	25	0	43	100

## Sheet: Figure 5F
Craniofacial myofibers
	14 dpf	21 dpf	28 dpf	Elimination	Elimination %
Fish 1	25	13	12	13	52
Fish 2	17	11	8	9	52.9412
Fish 3	25	14	11	14	56
Fish 4	26	16	10	16	61.5385
Fish 5	20	14	13	7	35
Fish 6	25	16	9	16	64
