# Supplementary material for: Whole-body replacement of larval myofibers generates permanent adult myofibers in zebrafish
Source: EMBO J. 2024 Jun 5;43(15):2. doi: 10.1038/s44318-024-00136-y (PMC11294464; doi:10.1038/s44318-024-00136-y)
Supplement: Supplementary file 14 — Source data Fig. 5 [file 44318_2024_136_MOESM14_ESM.zip › EMBOJ-2024-117209_Source Data For Figure 5I-J.xlsx]

## Sheet: Figure 5I
Tagged myofiber
Fish section	14 dpf	Average	Fish section	42 dpf	Average	Fish section	70 dpf	Average	Fish section	180 dpf	Average
Fish 1-1	24		Fish 1-1	14		Fish 1-1	22		Fish 1-1	6
Fish 1-2	36	30	Fish 1-2	3	8.5	Fish 1-2	21	21.5	Fish 1-2	10	8
Fish 2-1	20	20	Fish 2-1	12		Fish 2-1	5		Fish 2-1	4
Fish 3-1	14		Fish 2-2	30	21	Fish 2-2	8	6.5	Fish 2-2	8	6
Fish 3-2	17	15.5	Fish 3-1	3	3	Fish 3-1	12		Fish 3-1	3
Fish 4-1	22		Fish 4-1	11		Fish 3-2	4	8	Fish 3-2	5	4
Fish 4-2	33		Fish 4-2	4	7.5	Fish 4-1	4		Fish 4-1	5
Fish 4-3	47	34				Fish 4-2	2	3	Fish 4-2	5	5
						Fish 5-1	7		Fish 5-1	0
						Fish 5-2	2	4.5	Fish 5-2	3	1.5
						Fish 6-1	3
						Fish 6-2	9	6
						Fish 7-1	12
						Fish 7-2	10	11
Tagged myofiber
	14 dpf		42 dpf		70 dpf		180 dpf
	Ctrl	DT	Ctrl	DT	Ctrl	DT	Ctrl	DT
Fish 1	0	30	0	8.5	0	21.5	0	8
Fish 2	0	20	0	21	0	6.5	0	6
Fish 3	0	15.5	0	3	0	8	0	4
Fish 4	0	34	0	7.5	0	3	0	5
Fish 5			0		0	4.5	0	1.5
Fish 6					0	6	0
Fish 7						11

## Sheet: Figure 5J
Tagged myofiber occupied area (%)
Fish section	14 dpf	Average	Fish section	42 dpf	Average	Fish section	70 dpf	Average	Fish section	180 dpf	Average
Fish 1-1	8.77193		Fish 1-1	0.195333		Fish 1-1	0.398125		Fish 1-1	0.186362
Fish 1-2	12.0982	10.4351	Fish 1-2	0.152304	0.173818	Fish 1-2	0.436567	0.417346	Fish 1-2	0.332324	0.259343
Fish 2-1	8.37998	20	Fish 2-1	0.403664		Fish 2-1	0.115587		Fish 2-1	0.0844808
Fish 3-1	5.68293		Fish 2-2	0.76073	0.582197	Fish 2-2	0.0972738	0.10643	Fish 2-2	0.205799	0.14514
Fish 3-2	5.78526	5.7341	Fish 3-1	0.216477	3	Fish 3-1	0.173113		Fish 3-1	0.0944551
Fish 4-1	8.13115		Fish 4-1	0.218745		Fish 3-2	0.0575098	0.115312	Fish 3-2	0.135234	0.114845
Fish 4-2	10.7045		Fish 4-2	0.104147	0.161446	Fish 4-1	0.0599586		Fish 4-1	0.105411
Fish 4-3	13.3305	10.722				Fish 4-2	0.0126277	0.0362931	Fish 4-2	0.143927	0.124669
						Fish 5-1	0.129597		Fish 5-1	0
						Fish 5-2	0.0332402	0.0814185	Fish 5-2	0.0720364	0.0360182
						Fish 6-1	0.146929
						Fish 6-2	0.204956	0.175943
						Fish 7-1	0.259884
						Fish 7-2	0.217952	0.238918
Tagged myofiber occupied area (%)
	14 dpf	42 dpf	70 dpf	180 dpf
Fish 1	10.4351	0.173818	0.417346	0.259343
Fish 2	8.38	0.582197	0.10643	0.14514
Fish 3	5.7341	0.22	0.115312	0.114845
Fish 4	10.722	0.161446	0.0362931	0.124669
Fish 5			0.0814185	0.0360182
Fish 6			0.175943
Fish 7			0.238918
