# Supplementary material for: Whole-body replacement of larval myofibers generates permanent adult myofibers in zebrafish
Source: EMBO J. 2024 Jun 5;43(15):2. doi: 10.1038/s44318-024-00136-y (PMC11294464; doi:10.1038/s44318-024-00136-y)
Supplement: Supplementary file 14 — Source data Fig. 5 [file 44318_2024_136_MOESM14_ESM.zip › EMBOJ-2024-117209_Source Data For Figure 5M-N.xlsx]

## Sheet: Figure 5M
Tagged myofiber
	29 dpf	Average		42 dpf	Average		70 dpf	Average
Fish 1-1	264		Fish 1-1	9		Fish 1-1	12	12
Fish 1-2	277		Fish 1-2	9		Fish 2-1	5
Fish 1-3	360	300.333	Fish 1-3	10		Fish 2-2	6	5.5
Fish 2-1	84		Fish 1-4	8	9	Fish 3-1	5
Fish 2-2	100		Fish 2-1	9		Fish 3-2	6	5.5
Fish 2-3	150	111.333	Fish 2-2	8
Fish 3-1	259		Fish 2-3	14
Fish 3-2	164		Fish 2-4	8	9.75
Fish 3-3	261	228	Fish 3-1	15
Fish 4-1	167		Fish 3-2	16
Fish 4-2	232		Fish 3-3	19
Fish 4-3	214	204.333	Fish 3-4	19	17.25
Fish 5-1	222		Fish 4-1	12
Fish 5-2	208		Fish 4-2	12
Fish 5-3	232	220.667	Fish 4-3	13
Fish 6-1	220		Fish 4-4	13	12.5
Fish 6-2	314	267	Fish 5-1	23
Fish 7-1	107		Fish 5-2	30
Fish 7-2	251		Fish 5-3	33
Fish 7-3	256	204.667	Fish 5-4	29	28.75
Fish 8-1	144
Fish 8-2	178
Fish 8-3	59	127
Tagged myofiber
	29 dpf		42 dpf		70 dpf
	Ctrl	DT	Ctrl	DT	Ctrl	DT
Fish 1	0	300	0	9	0	12
Fish 2	0	111	0	10	0	6
Fish 3	0	228	0	17	0	6
Fish 4	0	204	0	13
Fish 5	0	221	0	29
Fish 6	0	267
Fish 7	0	205
Fish 8	0	127

## Sheet: Figure 5N
Tagged myofiber occupied area (%)
	29 dpf		42 dpf		70 dpf
Fish 1-1	44.2886	Fish 1-1	0.849591	Fish 1-1	0.147452
Fish 1-2	53.1513	Fish 1-2	1.02831	Fish 2-1	0.132041
Fish 1-3	47.3637	Fish 1-3	1.0365	Fish 2-2	0.151461
Fish 2-1	39.1012	Fish 1-4	0.950182	Fish 3-1	0.114433
Fish 2-2	41.3271	Fish 2-1	0.677868	Fish 3-2	0.0803578
Fish 2-3	38.2242	Fish 2-2	0.591148
Fish 3-1	42.8707	Fish 2-3	1.18069
Fish 3-2	47.0575	Fish 2-4	0.744938
Fish 3-3	41.2715	Fish 3-1	0.964722
Fish 4-1	75.4678	Fish 3-2	1.13624
Fish 4-2	79.7572	Fish 3-3	1.75055
Fish 4-3	82.3271	Fish 3-4	1.41001
Fish 5-1	60.2512	Fish 4-1	0.600512
Fish 5-2	58.0989	Fish 4-2	0.614651
Fish 5-3	57.9163	Fish 4-3	0.459648
Fish 6-1	50.6336	Fish 4-4	0.453071
Fish 6-2	60.8241	Fish 5-1	0.727774
Fish 7-1	37.9582	Fish 5-2	1.32234
Fish 7-2	54.1624	Fish 5-3	1.43838
Fish 7-3	48.7379	Fish 5-4	1.34701
Fish 8-1	43.9093
Fish 8-2	50.2823
Fish 8-3	31.5171
