# Supplementary material for: Whole-body replacement of larval myofibers generates permanent adult myofibers in zebrafish
Source: EMBO J. 2024 Jun 5;43(15):2. doi: 10.1038/s44318-024-00136-y (PMC11294464; doi:10.1038/s44318-024-00136-y)
Supplement: Supplementary file 14 — Source data Fig. 5 [file 44318_2024_136_MOESM14_ESM.zip › EMBOJ-2024-117209_Source Data For Figure 5T.xlsx]

## Sheet: Figure 5T
qPCR based detecteion of recombined myofibers - Relative expression value
	14 dpf		28 dpf			42 dpf		70 dpf - Anterior (A)		70 dpf - Middle (M)		70 dpf - Posterior (P)
	Ctrl	DT	Ctrl	DT		Ctrl	DT	Ctrl	DT	Ctrl	DT	Ctrl	DT
Pooled sample 1	0.71028	105.637	0.87478	32.349	Fish 1	0.86928	1.97643	0.78569	0.59228	0.94197	1.33243	0.84132	1.46083
Pooled sample 2	0.95477	132.287	1.15577	28.5425	Fish 2	1.0041	1.94774	1.16164	0.57664	1.07959	1.56614	1.46109	1.50451
Pooled sample 3	1.22679	100.663	0.99688	26.9433	Fish 3	1.16427	1.84345	0.89087	0.82766	0.85596	1.38252	0.84203	1.70321
Pooled sample 4	1.10816	131.999	0.97257	41.82	Fish 4	0.96235	2.51021	1.16179	1.68131	1.12248	1.75493	0.85556	1.88522
