# Supplementary material for: Whole-body replacement of larval myofibers generates permanent adult myofibers in zebrafish
Source: EMBO J. 2024 Jun 5;43(15):2. doi: 10.1038/s44318-024-00136-y (PMC11294464; doi:10.1038/s44318-024-00136-y)
Supplement: Supplementary file 15 — Source data Fig. 6 [file 44318_2024_136_MOESM15_ESM.zip]

Archive with 9 entries (9 files):
- EMBOJ-2024-117209_Source Data For Figure 6C-H.xlsx
- EMBOJ-2024-117209_Source Data For Figure 6K-L.xlsx
- Figure 6B/palmuscle-Dual-adult myofiber-1.7-year.tif
- Figure 6B/palmuscle-Dual-juvenile myofiber-70 dpf.tif
- Figure 6B/palmuscle-Dual-larvae myofiber-14 dpf.tif
- Figure 6J/Trunk section-DT-10 mpf.tiff
- Figure 6J/Trunk section-DT-16 mpf.tiff
- Figure 6J/Trunk section-no treatment-10 mpf.tiff
- Figure 6J/Trunk section-no treatment-16 mpf.tiff
