# Supplementary material for: Whole-body replacement of larval myofibers generates permanent adult myofibers in zebrafish
Source: EMBO J. 2024 Jun 5;43(15):2. doi: 10.1038/s44318-024-00136-y (PMC11294464; doi:10.1038/s44318-024-00136-y)
Supplement: Supplementary file 15 — Source data Fig. 6 [file 44318_2024_136_MOESM15_ESM.zip › EMBOJ-2024-117209_Source Data For Figure 6C-H.xlsx]

## Sheet: Figure 6C
Dissociated myofiber length in µm
No.	14 dpf	70 dpf	1.7 years
1	201.446	521.982	654.464
2	194.62	443.626	320.73
3	170.404	447.243	642.08
4	227.448	472.547	929.055
5	203.631	459.103	763.658
6	182.489	474.294	681.892
7	171.107	609.205	594.372
8	180.662	546.603	492.406
9	129.086	506.547	670.994
10	210.62	387.79	945.483
11	197.297	507.455	512.864
12	220.546	472.858	371.262
13	174.225	478.952	533.273
14	243.496	511.963	362.97
15	229.193	513.937	596.571
16	114.221	514.532	421.431
17	200.248	553.991	659.607
18	229.887	481.895	470.016
19	119.165	417.164	416.63
20	87.199	431.349	624.319
21	135.733	367.098	492.888
22	191.404	560.095	437.069
23	188.568	497.774	318.629
24	176.276	599.129	638.796
25	153.71	538.752	804.843
26	235.392	412.894	690.106
27	190.772	472.111	539.152
28	219.227	608.629	575.24
29	194.169	522.399	579.091
30	107.336	595.966	532.956
31	221.437	558.687	693.455
32	199.527	633.826	666.419
33	171.364	488.561	534.311
34	114.783	437.362	549.63
35	232.881	460.787	728.049
36	135.551	498.294	698.811
37	203.403	501.679	527.571
38	212.725	606.296	572.021
39	217.3	410.697	804.511
40	253.14	587.997	748.649
41	227.66	616.472	655.664
42	126.14	519.149	659.746
43	185.607	596.724	532.123
44	162.479	494.816	550.778
45	202.295	540.783	512.174
46	209.4	514.75	445.519
47	107.547	655.394	609.383
48	125.877	720.992	534.812
49	191.964	650.622	488.888
50	192.243	806.82	769.133
51	86.829	863.423	458.908
52	143.891	664.835	759.377
53	123.252	705.005	807.559
54	95.699	755.427	657.246
55	120.091	623.037	647.257
56	88.6	753.884	514.53
57	217.973	763.029	441.378
58	158.883	825.015	556.549
59	124.092	601.139	558.555
60	97.252	774.685	476.562
61	104.59	723.475	754.844
62	143.747	687.021	529.685
63	161.197	843.168	614.843
64	119.908	759.949	751.054
65	113.882	676.198	527.498
66	181.112	1002.93	651.595
67	107.031	867.276	1036.63
68	117.245	777.723	717.437
69	116.822	792.085	553.312
70	187.809	779.595	534.843
71	194.82	769.047	620.051
72	119.504	1095.83	668.968
73	166.536	590.044	692.045
74	90.605	947.102	645.886
75	177.724	743.446	704.678
76	210.849	813.686	449.882
77	129.851	528.178	678.02
78	183.02	643.207	553.073
79	144.357	726.396	463.484
80	210.812	425.712	477.085
81	153.259	462.016	425.268
82	174.344	474.253	505.79
83	96.154	600.75	534.13
84	116.909	546.977	711.243
85	169.101	575.046	781.915
86	135.187	617.044	828.66
87	174.482	532.008	774.762
88	170.951	570.305	647.328
89	83.648	553.58	899.983
90	111.277	595.99	812.955
91	189.361	385.556	968.26
92	153.296	442.697	845.79
93	147.046	564.482	820.565
94	144.418	356.822	859.079
95	206.092	526.546	908.586
96	121.826	536.87	737.118
97	143.24	518.603	818.007
98	195.705	621.904	778.351
99	187.903	475.551	787.014
100	136.003	456.505	703.908
101	131.846	584.033	997.002
102	178.627	460.087	748.798
103	182.771	565.997	681.456
104	151.494	557.395	875.7
105	93.747	469.617	829.038
106	81.525	626.493	708.221
107	186.256	375.241	790.436
108	148.387	464.677	890.638
109	139.243	456.725	856.564
110	127.212	500.206	623.55
111	216.776	501.824	799.003
112	160.995	322.948	784.759
113	196.858	695.061	674.785
114	96.413	688.425	766.761
115	129.6	704.615	782.908
116	104.519	697.009	457.485
117	106.539	651.911	783.88
118	161.673	470.43	672.99
119	110.514	723.87	609.276
120	150.962	690.437	938.815
121	161.18	975.44	704.695
122	142.197	691.847	592.944
123	112.276	684.857	589.364
124	173.032	684.987	717.98
125	108.348	688.637	686.799
126	109.865	691.657	618.554
127	179.956	736.514	712.26
128	162.969	816.705	700.771
129	161.17	666.403	619.724
130	137.814	688.148	435.875
131	171.091	603.473	595.495
132	182.827	549.34	825.259
133	133.084	638.704	596.112
134	228.001	704.983	707.925
135	232.066	657.593	746.345
136	114.395	678.477	485.331
137	92.685	556.783	839.274
138	107.519	628.058	561.63
139	179.727	773.032	500.026
140	180.488	735.821	853.623
141	154.875	483.839	652.276
142	157.774	362.309	874.316
143	126.289	637.049	951.146
144	210.367	721.361	543.869
145	173.699	408.673	660.461
146	170.973	728.965	884.139
147	173.659	552.585	843.082
148	131.986	699.398	829.506
149	214.146	686.629	816.99
150	124.96	768.131	640.635
151	176.557	633.24	587.548
152	137.589	368.708	656.852
153	135.955	393.65	534.838
154	188.7	457.644	813.186
155	121.265	586.865	716.254
156	221.819	425.874	814.925
157	209.91	310.641	507.862
158	191.456	320.171	570.515
159	205.616	339.981	981.24
160	148.997	403.823	627.774
161	197.548	354.989	492.515
162	205.911	379.269	472.435
163	222.853	382.405	471.478
164	174.185	437.421	624.484
165	204.911	367.29	695.795
166	118.309	374.283	444.219
167	83.567	457.981	808.35
168	168.162	356.961	713.5
169	161.399	457.759	709.025
170	196.125	447.187	661.72
171	109.546	597.337	713.839
172	113.462	541.941	601.525
173	186.296	500.764	904.387
174	214.758	387.32	629.888
175	202.092	621.555	543.644
176	83.697	431.86	700.131
177	96.297	569.397	701.708
178	116.257	504.164	579.758
179	161.114	580.98	771.053
180	216.105	640.763	821.364
181	179.233	626.304	621.842
182	199.092	718.977	628.889
183	144.041	442.382	769.262
184	133.368	408.304	537.827
185	101.901	394.008	449.976
186	144.831	790.485	623.227
187	114.099	653.975	592.85
188	107.285	873.592	504.544
189	176.663	855.883	668.85
190	201.831	836.764	606.386
191	149.925	739.262	648.39
192	127.698	950.27	786.809
193	159.114	659.673	487.63
194	166.151	633.478	474.691
195	118.059	694.765
196	99.091	748.851
197	120.951	854.989
198	99.072	735.314
199	196.466	864.977
200	172.619	903.64
201	116.877	851.73
202	94.284	835.515
203	160.488	871.367
204	180.524	867.482
205	110.613	703.819
206	166.193	413.281
207	110.396	543.361
208	130.998	667.821
209	126.348	783.824
210	188.942	812.031
211	142.002	685.753
212	104.969	375.693
213	147.73	682.684
214	215.001	731.915
215	193.734	786.883
216	105.456	700.551
217	102.608	675.557
218	93.955	727.284
219	88.781	514.003
220	98.066	459.696
221	158.944	539.376
222	131.483	585.53
223	125.122	521.632
224	112.772	487.059
225	93.527	852.802
226	80.786	541.926
227	102.309	721.138
228	104.57	456.77
229	141.138	443.199
230	137.926	465.759
231	202.412	605.252
232	103.273	529.525
233	95.878	477.964
234	160.936	492.915
235	97.47	492.563
236	105.731	381.888
237	138.004	558.313
238	131.264	511.75
239	116.022	510.295
240	124.573	553.794
241	104.13	505.001
242	147.579	527.25
243	184.623	577.714
244	165.147	461.55
245	173.265	621.304
246	116.378	404.462
247	108.561	584.653
248	92.004	514.993
249	137.298	409.802
250	176.9	623.043
251	129.272	371.368
252	88.105	518.035
253	99.175	446.824
254	176.856	547.732
255	125.632	625.522
256	115.469	402.628
257	122.299	439.797
258	88.284	437.849
259	105.114	460.401
260		527.192
261		516.007
262		537.798
263		831.844
264		771.014
265		657.389
266		789.057
267		714.915
268		814.353
269		955.148
270		876.617
271		763.84
272		745.235
273		763.043
274		878.387
275		689.393
276		842.377
277		996.233
278		860.545
279		922.405
280		678.22
281		663.035
282		693.445
283		713.759
284		728.167
285		846.415
286		644.483
287		682.733
288		685.578
289		869.176
290		612.75
291		717.561
292		671.705
293		896.679
294		865.971
295		590.056

## Sheet: Figure 6D
Dissociated myofiber volume (x105µm3)
No.	14 dpf	70 dpf	1.7 years
1	0.45	1.78	1.81
2	0.591	1.31	1.49
3	0.461	1.86	2.15
4	0.508	1.69	2.83
5	0.359	2.68	2.09
6	0.388	1.64	2.97
7	0.541	2.63	1.28
8	0.431	3.2	1.5
9	0.595	2.72	5.36
10	0.716	0.68	3.47
11	0.164	1.14	1.63
12	0.313	2.57	0.882
13	0.502	1.39	2.14
14	0.27	1.59	1.49
15	0.222	2.6	2.16
16	0.423	2.37	1.55
17	0.249	2.72	3.23
18	0.119	3.04	1.04
19	0.117	1	1.58
20	0.057	1.1	3.16
21	0.099	1.29	1.71
22	0.606	2.49	1.24
23	0.382	1.91	1.42
24	0.275	2.51	3.21
25	0.215	2.26	2.63
26	0.417	1.71	4.48
27	0.182	1.97	2.39
28	0.359	3.15	2.94
29	0.456	2.77	2.36
30	0.085	3.45	2.53
31	0.866	2.48	2.84
32	0.311	3.12	1.83
33	0.61	2.05	2.44
34	0.154	1.26	1.94
35	0.553	1.14	1.61
36	0.444	2.22	2.69
37	0.644	2.48	2.47
38	0.658	2.89	2.7
39	0.411	1.16	3.28
40	0.5	2.33	2.99
41	0.531	2.06	1.69
42	0.368	2.08	2.68
43	0.58	2.59	2.88
44	0.222	1.12	3.29
45	0.154	1.77	2.29
46	0.511	1.46	1.97
47	0.137	2.54	2.7
48	0.226	4.47	1.73
49	0.569	3.01	1.76
50	0.504	5.47	3.31
51	0.208	2.58	1.32
52	0.326	1.45	3.13
53	0.345	2.34	3.84
54	0.301	2.6	3.12
55	0.287	3.25	2.62
56	0.163	3	2.88
57	0.429	3.58	1.53
58	0.636	3.64	1.92
59	0.732	3.49	2.57
60	0.098	4.85	2.14
61	0.3	3.39	2.49
62	0.412	2.57	1.77
63	0.388	3	1.98
64	0.162	4.32	3.42
65	0.204	3.65	2.46
66	0.263	4.23	2.56
67	0.201	3.28	4.13
68	0.162	3.23	2.36
69	0.283	3.32	1.72
70	0.651	3.42	1.89
71	0.412	3.04	1.62
72	0.393	3.55	1.92
73	0.414	2.87	2.71
74	0.136	3.34	2.19
75	0.493	3.24	2.14
76	0.676	2.89	1.73
77	0.542	1.53	2.63
78	0.397	4.26	1.9
79	0.224	4.36	1.75
80	0.325	1.96	2.96
81	0.438	1.51	1.23
82	0.513	2.1	1.54
83	0.17	2.4	3.08
84	0.216	2.34	2.79
85	0.388	2.04	3.76
86	0.293	2.49	3.2
87	0.382	2.72	3.61
88	0.349	2.38	2.82
89	0.27	2.2	4.29
90	0.254	2.5	3.71
91	0.456	1.47	2.58
92	0.48	2.44	3.14
93	0.496	2.48	3.36
94	0.399	1.18	3.63
95	0.251	2.37	3.88
96	0.355	3.18	2.7
97	0.216	1.76	3.12
98	0.645	2.85	3.17
99	0.46	1.61	3.47
100	0.487	2.01	2.99
101	0.315	2.92	2.75
102	0.43	1.36	2.55
103	0.527	2.04	1.81
104	0.445	2.19	2.71
105	0.122	1.82	3.17
106	0.137	2.47	1.73
107	0.433	1.09	2.97
108	0.38	1.98	3.17
109	0.304	1.4	2.39
110	0.432	1.8	1.91
111	0.224	1.52	2.53
112	0.409	1.15	3.28
113	0.563	2.77	1.62
114	0.249	2.82	3.1
115	0.497	2.44	4.58
116	0.207	3.44	1.65
117	0.414	2.58	3.64
118	0.393	1.42	2.81
119	0.427	4.26	3.66
120	0.31	3.74	3.53
121	0.422	4.7	1.98
122	0.395	3.12	2.1
123	0.205	4.25	2.24
124	0.564	3.44	2.61
125	0.186	3.39	2.68
126	0.202	3.37	2.42
127	0.528	3.4	3.22
128	0.446	3.2	2.12
129	0.271	2.69	2.15
130	0.337	2.54	1.36
131	0.413	3.51	1.94
132	0.221	1.87	3.67
133	0.465	3.09	3.09
134	0.444	2.55	2.99
135	0.537	2.97	2.56
136	0.614	2.5	2.16
137	0.219	1.98	3.42
138	0.083	2.98	2.31
139	0.303	3.27	2.28
140	0.469	2.31	5.76
141	0.431	1.45	1.98
142	0.449	1.14	3.94
143	0.574	2.53	5.29
144	0.491	3.06	1.46
145	0.508	1.74	2.34
146	0.449	2.99	4.03
147	0.466	1.88	2.04
148	0.453	2.35	3.78
149	0.255	2.96	3.31
150	0.254	3.63	1.91
151	0.333	2.29	2.17
152	0.427	1.14	1.65
153	0.448	0.79	1.32
154	0.377	1.56	3.31
155	0.324	2.47	2.4
156	0.122	1.55	2.26
157	0.251	0.796	1.32
158	0.114	1.18	1.42
159	0.15	1.14	3.08
160	0.381	1.34	2.01
161	0.451	1.14	0.881
162	0.521	1.4	1.32
163	0.61	2.05	1.47
164	0.735	1.8	2.07
165	0.503	1.32	2.72
166	0.353	1.24	1.67
167	0.179	1.17	2.72
168	0.442	0.921	2.6
169	0.359	2.01	3.41
170	0.529	2.19	1.6
171	0.208	4.02	3.08
172	0.234	2.31	2.29
173	0.538	1.67	5.31
174	0.411	2.05	2.77
175	0.375	2.5	1.61
176	0.163	1.57	2.32
177	0.182	2.92	3.19
178	0.582	2.15	2.09
179	0.632	3.24	4.96
180	0.686	1.75	3.74
181	0.573	3.26	1.62
182	0.34	2.2	2.04
183	0.454	1.25	4.9
184	0.344	1.27	2.67
185	0.33	1.28	2.08
186	0.653	2.71	2.33
187	0.283	2.32	2.15
188	0.244	3.9	1.62
189	0.586	3.65	2.83
190	0.524	4.69	2.41
191	0.54	2.72	2.29
192	0.308	5.7	3.62
193	0.449	2.91	1.49
194	0.545	1.8	1.06
195	0.43	4.07
196	0.257	2.63
197	0.307	3.36
198	0.375	3.5
199	0.562	4.93
200	0.514	3.57
201	0.233	3.81
202	0.207	2.57
203	0.399	3.04
204	0.409	2.78
205	0.337	4.37
206	0.34	1.96
207	0.189	2.08
208	0.141	2.74
209	0.338	2.98
210	0.432	3
211	0.302	2.59
212	0.258	2.02
213	0.256	4.09
214	0.353	3.86
215	0.431	3.22
216	0.202	3.27
217	0.174	3.73
218	0.121	2.29
219	0.153	3.54
220	0.195	2.24
221	0.576	2.42
222	0.442	3.22
223	0.498	3.59
224	0.267	2.35
225	0.252	4.47
226	0.164	2.95
227	0.323	3.74
228	0.091	1.73
229	0.212	1.12
230	0.352	2.16
231	0.231	2.19
232	0.103	1.64
233	0.057	2.26
234	0.119	1.91
235	0.071	2.45
236	0.191	1.48
237	0.211	3.02
238	0.22	1.64
239	0.257	1.72
240	0.34	2.97
241	0.272	2.48
242	0.2	2.94
243	0.382	2.86
244	0.403	2.28
245	0.501	3.48
246	0.153	1.96
247	0.185	2.08
248	0.123	2.07
249	0.232	1.06
250	0.417	1.6
251	0.464	1.13
252	0.156	1.45
253	0.201	1.15
254	0.73	1.39
255	0.392	2.08
256	0.653	1.25
257	0.372	1.36
258	0.254	1.63
259	0.46	1.8
260		1.54
261		1.81
262		1.6
263		2.19
264		2.19
265		2.51
266		3.06
267		4.06
268		2.31
269		5.2
270		2.93
271		4.13
272		3.82
273		3.82
274		4.4
275		3.63
276		4.39
277		3.63
278		3.28
279		3.87
280		3.45
281		2.63
282		2.11
283		3.73
284		2.51
285		2.58
286		2.3
287		2.06
288		3.3
289		3.02
290		2.34
291		3.54
292		3.21
293		2.99
294		3.05
295		1.86

## Sheet: Figure 6E
Dissociated myofiber nuclear number
No.	14 dpf	70 dpf	1.7 years
1	7	27	17
2	8	17	14
3	6	19	18
4	7	24	25
5	6	30	15
6	5	21	31
7	7	32	24
8	5	35	17
9	6	31	36
10	8	10	23
11	7	15	13
12	5	31	9
13	7	23	14
14	5	18	14
15	5	33	14
16	5	29	14
17	4	33	34
18	5	37	10
19	3	18	14
20	3	19	23
21	3	18	11
22	8	25	12
23	4	22	12
24	5	25	32
25	4	25	31
26	6	19	40
27	4	21	25
28	7	31	35
29	4	30	24
30	2	42	22
31	11	32	33
32	5	42	23
33	7	27	34
34	4	23	23
35	7	18	23
36	4	30	39
37	9	39	19
38	10	46	26
39	6	16	33
40	6	31	29
41	7	33	14
42	4	27	39
43	8	35	31
44	4	16	34
45	5	28	27
46	6	27	23
47	3	36	35
48	3	51	19
49	8	38	15
50	7	55	32
51	3	38	10
52	5	16	40
53	4	28	48
54	4	33	32
55	6	47	29
56	2	31	36
57	5	41	14
58	6	40	30
59	9	37	25
60	2	68	23
61	4	46	32
62	6	36	18
63	6	51	22
64	5	52	39
65	4	49	24
66	6	58	28
67	3	40	69
68	3	41	27
69	5	39	23
70	6	39	31
71	7	43	21
72	5	57	18
73	6	48	40
74	3	42	24
75	7	44	22
76	8	36	25
77	6	21	34
78	5	52	22
79	3	52	16
80	6	18	46
81	4	21	16
82	7	25	20
83	2	28	43
84	3	26	33
85	5	21	37
86	4	26	26
87	7	35	34
88	7	27	25
89	3	27	46
90	3	25	32
91	6	19	18
92	7	29	28
93	7	29	33
94	8	15	25
95	5	32	38
96	4	32	24
97	4	20	27
98	8	29	34
99	7	20	27
100	7	24	36
101	5	29	18
102	6	23	25
103	8	24	25
104	6	33	19
105	3	23	30
106	2	29	14
107	6	30	32
108	6	20	21
109	4	20	19
110	6	28	24
111	5	31	26
112	5	17	30
113	8	30	22
114	3	32	32
115	7	32	54
116	3	41	16
117	4	34	23
118	5	25	21
119	5	36	38
120	4	40	25
121	7	49	20
122	5	35	18
123	2	35	20
124	7	34	30
125	2	39	27
126	3	38	21
127	10	48	35
128	5	37	17
129	3	36	17
130	4	45	13
131	6	43	20
132	4	27	20
133	6	51	20
134	7	32	34
135	7	29	17
136	7	32	23
137	4	23	49
138	4	34	19
139	7	45	19
140	6	40	41
141	6	27	19
142	7	19	35
143	6	37	46
144	7	33	9
145	7	20	13
146	6	37	52
147	5	30	15
148	5	34	33
149	6	40	28
150	3	49	22
151	6	29	17
152	8	17	15
153	5	9	15
154	7	18	27
155	4	28	31
156	7	18	24
157	4	10	21
158	6	15	15
159	5	15	29
160	4	18	32
161	7	14	11
162	10	17	16
163	8	20	16
164	10	19	23
165	6	11	28
166	5	14	21
167	3	13	34
168	5	10	28
169	6	21	32
170	8	22	13
171	3	33	43
172	3	24	19
173	8	17	50
174	7	19	20
175	6	22	13
176	2	19	15
177	2	28	26
178	8	24	23
179	8	32	44
180	11	20	32
181	7	32	18
182	7	28	14
183	4	17	39
184	6	14	24
185	5	16	23
186	8	31	19
187	5	22	28
188	3	34	15
189	9	37	31
190	7	57	24
191	5	49	17
192	4	56	37
193	7	29	18
194	6	19	8
195	6	39
196	3	31
197	5	41
198	4	33
199	8	50
200	8	41
201	5	52
202	4	34
203	7	34
204	6	30
205	5	44
206	7	18
207	3	25
208	3	33
209	4	30
210	7	42
211	5	29
212	4	18
213	6	40
214	5	42
215	7	28
216	3	33
217	4	41
218	2	24
219	3	31
220	4	20
221	9	24
222	6	28
223	5	29
224	5	21
225	6	46
226	3	32
227	6	40
228	2	21
229	3	16
230	6	24
231	5	27
232	2	20
233	2	25
234	4	23
235	7	26
236	5	16
237	4	31
238	4	19
239	4	21
240	5	36
241	4	30
242	6	35
243	5	35
244	6	27
245	6	37
246	5	19
247	3	28
248	3	25
249	4	14
250	6	18
251	6	18
252	4	21
253	4	16
254	8	25
255	7	23
256	8	16
257	7	18
258	4	22
259	7	23
260		21
261		26
262		23
263		33
264		32
265		41
266		44
267		37
268		30
269		48
270		30
271		47
272		48
273		45
274		54
275		35
276		48
277		43
278		38
279		48
280		41
281		35
282		28
283		47
284		28
285		44
286		32
287		32
288		39
289		40
290		30
291		40
292		38
293		35
294		43
295		34

## Sheet: Figure 6F
Seahorse bioenergetic assay with normalized basal respiration
Basal OCR%	Larvae			Adult
Time	R1	R2	R3	R1	R2	R3
1.6	98.63	91.63	97.6	140.45	122.73	109.19
10.2	97.26	104.32	99.4	122.44	92.16	102.24
18.8	100	100	100	100	100	100
Oligomycin
27.5	76.33	79.04	75.87	67.82	53.77	76.78
36.2	106.16	112.84	93.86	85.51	88.14	90.88
44.8	122.31	120.65	101.44	96.91	103.14	95.43
FCCP
53.5	254	270.61	253.11	408.09	403.53	335.13
62.1	258.33	257.48	228.26	389.34	367.48	297.66
70.8	267.54	235.64	226.37	411.41	399.6	271.54
Rot/AA
79.5	67.36	78.28	66.78	143.4	87.46	70.55
88.1	68.05	85.02	68.56	115.09	101.67	74.53
96.7	66.5	90.64	70.73	118.85	104.28	76.19

## Sheet: Figure 6G
Spare respiratory capacity (SRC) %
	Larva	Adult
R1	154	308.09
R2	170.61	303.53
R3	153.11	235.13

## Sheet: Figure 6H
Extracellular acidification rate (ECAR) %
	Larva	Adult
R1	177.69	338.45
R2	177.75	453.27
R3	155.75	293.37
