# Supplementary material for: Whole-body replacement of larval myofibers generates permanent adult myofibers in zebrafish
Source: EMBO J. 2024 Jun 5;43(15):2. doi: 10.1038/s44318-024-00136-y (PMC11294464; doi:10.1038/s44318-024-00136-y)
Supplement: Supplementary file 15 — Source data Fig. 6 [file 44318_2024_136_MOESM15_ESM.zip › EMBOJ-2024-117209_Source Data For Figure 6K-L.xlsx]

## Sheet: Figure 6K
Tagged myofiber number
	10 mpf		16 mpf
F1-1	3170		3090
F1-2	3189		3530
F1-3	3071	3143.33	3607	3409
F2-1	2698		3341
F2-2	2713		2667
F2-3	2816	2742.33	2692	2900
F3-1	4144		3373
F3-2	4379		3267
F3-3	4672	4398.33	2955	3198.33
Tagged myofiber
	10 mpf		16 mpf
	Ctrl	DT	Ctrl	DT
Fish 1	0	3143	0	3409
Fish 2	0	2742	0	2900
Fish 3	0	4398	0	3198
Fish 4	0		0
Fish 5			0

## Sheet: Figure 6L
Tagged myofiber occupied area (%)							Tagged myofiber occupied area (%)
	10 mpf		16 mpf
F1-1	85.7701		49.2302					10 mpf	16 mpf
F1-2	86.4292		49.363				Fish 1	84.9164	49.4417
F1-3	82.5499	84.9164	49.7317	49.4417			Fish 2	89.6223	52.1923
F2-1	89.4435		53.2558				Fish 3	91.4358	49.4587
F2-2	89.846		51.8525				Fish 4
F2-3	89.5774	89.6223	51.4685	52.1923			Fish 5
F3-1	91.9829		48.7574
F3-2	90.415		50.7054
F3-3	91.9096	91.4358	48.9132	49.4587
