# Supplementary material for: Whole-body replacement of larval myofibers generates permanent adult myofibers in zebrafish
Source: EMBO J. 2024 Jun 5;43(15):2. doi: 10.1038/s44318-024-00136-y (PMC11294464; doi:10.1038/s44318-024-00136-y)
Supplement: Supplementary file 16 — Source data Fig. 7 [file 44318_2024_136_MOESM16_ESM.zip]

Archive with 38 entries (38 files):
- EMBOJ-2024-117209_Source Data For Figure 7D.xlsx
- EMBOJ-2024-117209_Source Data For Figure 7G.xlsx
- EMBOJ-2024-117209_Source Data For Figure 7J-K.xlsx
- EMBOJ-2024-117209_Source Data For Figure 7N.xlsx
- EMBOJ-2024-117209_Source Data For Figure 7Q-R.xlsx
- EMBOJ-2024-117209_Source Data For Figure 7V-W.xlsx
- Figure 7B/GC3AI-cycloheximide-green channel.tif
- Figure 7B/GC3AI-cycloheximide-merged.tif
- Figure 7B/GC3AI-cycloheximide-red channel.tif
- Figure 7B/GC3AI-no treatment-green channel.tif
- Figure 7B/GC3AI-no treatment-merged.tif
- Figure 7B/GC3AI-no treatment-red channel.tif
- Figure 7C/GC3AI-deformed myofiber-green channel.tif
- Figure 7C/GC3AI-deformed myofiber-merged.tif
- Figure 7C/GC3AI-deformed myofiber-red channel.tif
- Figure 7F/LysoTracker-deformed myofiber-merged.tif
- Figure 7F/LysoTracker-deformed myofiber-red channel.tif
- Figure 7F/LysoTracker-normal myofiber-merged.tif
- Figure 7F/LysoTracker-normal myofiber-red channel.tif
- Figure 7I/Pectoral fin-CQ-14 dpf.tif
- Figure 7I/Pectoral fin-CQ-28 dpf.tif
- Figure 7I/Pectoral fin-ctrl-14 dpf.tif
- Figure 7I/Pectoral fin-ctrl-28 dpf.tif
- Figure 7L/Gel image.tif
- Figure 7P/Pectoral fin-atg7 sgRNA-14 dpf.tif
- Figure 7P/Pectoral fin-atg7 sgRNA-28 dpf.tif
- Figure 7P/Pectoral fin-ctrl sgRNA-14 dpf.tif
- Figure 7P/Pectoral fin-ctrl sgRNA-28 dpf.tif
- Figure 7U/EGFP control-11 dpf.tif
- Figure 7U/EGFP control-12 dpf.tif
- Figure 7U/EGFP control-13 dpf.tif
- Figure 7U/EGFP control-14 dpf.tif
- Figure 7U/EGFP control-17 dpf.tif
- Figure 7U/EGFP-2A-ATG7-11 dpf.tif
- Figure 7U/EGFP-2A-ATG7-12 dpf.tif
- Figure 7U/EGFP-2A-ATG7-13 dpf.tif
- Figure 7U/EGFP-2A-ATG7-14 dpf.tif
- Figure 7U/EGFP-2A-ATG7-17 dpf.tif
