# Supplementary material for: Whole-body replacement of larval myofibers generates permanent adult myofibers in zebrafish
Source: EMBO J. 2024 Jun 5;43(15):2. doi: 10.1038/s44318-024-00136-y (PMC11294464; doi:10.1038/s44318-024-00136-y)
Supplement: Supplementary file 16 — Source data Fig. 7 [file 44318_2024_136_MOESM16_ESM.zip › EMBOJ-2024-117209_Source Data For Figure 7D.xlsx]

## Sheet: Figure 7D
Apoptosis in myofibers
	Total myofibers	Deformed myofibers	Green+ myofibers				Normal myofibers	Deformed myofibers
F1-1	58	1	0			Green+	0	0
F1-2	57	0	0			Green-	9629	49
F1-3	68	0	0
F1-4	59	0	0
F1-5	59	1	0
F1-6	80	3	0
F1-7	53	0	0
F1-8	79	0	0
F1-9	33	3	0
F1-10	26	2	0
F1-11	31	0	0
F1-12	42	0	0
F1-13	70	0	0
F1-14	98	1	0
F1-15	83	0	0
F1-16	94	1	0
F1-17	49	1	0
F1-18	68	0	0
F1-19	46	0	0
F1-20	60	0	0
F1-21	65	1	0
F1-22	70	0	0
F1-23	76	0	0
F1-24	92	0	0
F1-25	74	0	0
F1-26	109	1	0
F1-27	83	0	0
F1-28	103	0	0
F1-29	62	0	0
F1-30	79	1	0
F1-31	65	0	0
F1-32	82	0	0
F1-33	69	0	0
F1-34	88	0	0
F2-1	93	2	0
F2-2	122	0	0
F2-3	94	0	0
F2-4	132	0	0
F2-5	106	0	0
F2-6	132	1	0
F2-7	109	0	0
F2-8	137	0	0
F2-9	102	1	0
F2-10	143	2	0
F2-11	100	0	0
F2-12	125	1	0
F2-13	81	0	0
F2-14	99	2	0
F2-15	78	0	0
F2-16	84	1	0
F2-17	122	2	0
F2-18	135	0	0
F2-19	98	1	0
F2-20	151	0	0
F2-21	113	0	0
F2-22	124	1	0
F2-23	100	1	0
F2-24	118	1	0
F2-25	78	1	0
F2-26	102	0	0
F3-1	50	1	0
F3-2	66	0	0
F3-3	48	0	0
F3-4	57	0	0
F3-5	41	0	0
F3-6	60	1	0
F3-7	44	0	0
F3-8	59	0	0
F3-9	73	0	0
F3-10	116	1	0
F3-11	72	0	0
F3-12	114	0	0
F4-1	89	0	0
F4-2	116	1	0
F4-3	83	0	0
F4-4	109	0	0
F5-1	105	1	0
F5-2	101	0	0
F5-3	100	0	0
F5-4	130	0	0
F5-5	60	1	0
F5-6	78	0	0
F5-7	66	0	0
F5-8	73	0	0
F5-9	96	1	0
F5-10	85	0	0
F5-11	104	0	0
F5-12	86	0	0
F5-13	103	1	0
F5-14	148	1	0
F5-15	109	0	0
F5-16	129	0	0
F5-17	92	2	0
F5-18	128	0	0
F5-19	82	0	0
F5-20	109	1	0
F6-1	83	1	0
F6-2	107	0	0
F6-3	80	0	0
F6-4	95	0	0
F6-5	74	1	0
F6-6	86	0	0
F6-7	61	0	0
F6-8	79	0	0
F7-1	65	1	0
F7-2	103	0	0
F7-3	72	0	0
F7-4	85	0	0
F7-5	73	0	0
F7-6	85	1	0
F7-7	64	0	0
F7-8	77	0	0
