# Supplementary material for: Whole-body replacement of larval myofibers generates permanent adult myofibers in zebrafish
Source: EMBO J. 2024 Jun 5;43(15):2. doi: 10.1038/s44318-024-00136-y (PMC11294464; doi:10.1038/s44318-024-00136-y)
Supplement: Supplementary file 16 — Source data Fig. 7 [file 44318_2024_136_MOESM16_ESM.zip › EMBOJ-2024-117209_Source Data For Figure 7G.xlsx]

## Sheet: Figure 7G
Lysotracker assay
	Total myofiber	Deformed lyso+ myofibers	Deformed lyso- myofibers	Normal lyso+ myofibers				Normal myofibers	Deformed myofibers
F1-1	53	1					Lyso+	3	33
F1-2	67	1					Lyso-	2725	8
F2-1	36	1
F2-2	52	1
F2-3	53	1
F2-4	83	1
F2-5	65	1
F2-6	77	0	2
F2-7	78	1	1
F2-8	71	0	1
F2-9	95	2	1
F2-10	140	0		1
F2-11	107	1
F3-1	115	1
F4-1	61	1
F4-2	62	1
F4-3	65	1
F4-4	44	1
F5-1	32	1
F6-1	45	1
F6-2	50	1
F7-1	80	2
F7-2	65	0		1
F7-3	99	1
F8-1	98	1
F9-1	51	1
F9-2	115	1
F9-3	71	0	2	1
F9-4	83	2
F10-1	88	1
F10-2	59	0	1
F10-3	77	1
F10-4	106	1
F10-5	109	1
F11-1	119	1
F11-2	98	1
