# Supplementary material for: Whole-body replacement of larval myofibers generates permanent adult myofibers in zebrafish
Source: EMBO J. 2024 Jun 5;43(15):2. doi: 10.1038/s44318-024-00136-y (PMC11294464; doi:10.1038/s44318-024-00136-y)
Supplement: Supplementary file 16 — Source data Fig. 7 [file 44318_2024_136_MOESM16_ESM.zip › EMBOJ-2024-117209_Source Data For Figure 7J-K.xlsx]

## Sheet: Figure 7J
Fish standard length in mm
	14 dpf		28 dpf
	Ctrl	Chloroquine (CQ)	Ctrl	Chloroquine (CQ)
Fish 1	5.83	5.87	9.93	9.46
Fish 2	5.71	5.68	9.41	9.65
Fish 3	5.49	5.06	9.05	9.24
Fish 4	5.72	5.54	9.46	9.65
Fish 5	5.98	5.79	9.7	9.48
Fish 6	6.17	6.12	9.88	9.76
Fish 7	5.56	5.69	10.59	9.16
Fish 8	5.63	5.68	10.7	9.25
Fish 9		6.21		10.51
Fish 10		5.58		9.3
Fish 11		5.82		9.45

## Sheet: Figure 7K
Pectoral fin myofibers
	Control		Chloroquine (CQ)
	14dpf	28dpf	14dpf	28dpf
Fish 1	23	2	34	12
Fish 2	29	0	25	4
Fish 3	29	0	27	10
Fish 4	26	4	14	3
Fish 5	12	0	17	3
Fish 6	22	1	24	6
Fish 7	21	0	30	1
Fish 8	20	0	38	7
Fish 9			44	3
Fish 10			15	12
Fish 11			16	5
