# Supplementary material for: Whole-body replacement of larval myofibers generates permanent adult myofibers in zebrafish
Source: EMBO J. 2024 Jun 5;43(15):2. doi: 10.1038/s44318-024-00136-y (PMC11294464; doi:10.1038/s44318-024-00136-y)
Supplement: Supplementary file 16 — Source data Fig. 7 [file 44318_2024_136_MOESM16_ESM.zip › EMBOJ-2024-117209_Source Data For Figure 7N.xlsx]

## Sheet: Figure 7N
qPCR relative expression - atg7
	Ctrl	atg7 knockdown
Fish 1	1.02327	0.26257
Fish 2	1.0073	0.272494
Fish 3	0.908272	0.300177
Fish 4	1.06113	0.299874
