# Supplementary material for: Whole-body replacement of larval myofibers generates permanent adult myofibers in zebrafish
Source: EMBO J. 2024 Jun 5;43(15):2. doi: 10.1038/s44318-024-00136-y (PMC11294464; doi:10.1038/s44318-024-00136-y)
Supplement: Supplementary file 16 — Source data Fig. 7 [file 44318_2024_136_MOESM16_ESM.zip › EMBOJ-2024-117209_Source Data For Figure 7Q-R.xlsx]

## Sheet: Figure 7Q
Fish standard length in mm
	14 dpf		28 dpf
	Ctrl	atg7 Knockdown	Ctrl	atg7 Knockdown
Fish 1	5.4	5.72	10.18	8.19
Fish 2	5.94	5.31	10.83	7.81
Fish 3	5.02	4.91	9.12	7.8
Fish 4	4.98	5.02	9.2	8.13
Fish 5	5.21	5.67	7.99	7.81
Fish 6	5.55	5.28	9.94	6.11
Fish 7		4.71		6.95
Fish 8		5.02		5.98
Fish 9		5.38		7.93
Fish 10		4.87		6.68

## Sheet: Figure 7R
Pectoral fin myofibers
	Control		atg7 Knockdown
	14dpf	28dpf	14dpf	28dpf
Fish 1	36	0	28	10
Fish 2	43	2	32	13
Fish 3	36	0	23	15
Fish 4	60	8	35	15
Fish 5	33	9	21	11
Fish 6	41	0	31	24
Fish 7			26	18
Fish 8			28	27
Fish 9			29	13
Fish 10			36	29
