# Supplementary material for: Whole-body replacement of larval myofibers generates permanent adult myofibers in zebrafish
Source: EMBO J. 2024 Jun 5;43(15):2. doi: 10.1038/s44318-024-00136-y (PMC11294464; doi:10.1038/s44318-024-00136-y)
Supplement: Supplementary file 16 — Source data Fig. 7 [file 44318_2024_136_MOESM16_ESM.zip › EMBOJ-2024-117209_Source Data For Figure 7V-W.xlsx]

## Sheet: Figure 7V
Myofiber number per cluster
EGFP-2A-atg7
	#Clusters	Myofibers #cluster 1	Myofibers #cluster 2	Myofibers #cluster 3
F1-1	0
F1-2	3	12	9	7
F1-3	3	15	10	14
F1-4	2	18	8
F1-5	1	6
F1-6	0
F1-7	0
F1-8	0
F1-9	0
F1-10	1	5
F2-1	0
F2-2	1			9
F2-3	0
F2-4	1		15
F2-5	1	15
F2-6	1	10
F2-7	0
F2-8	0
F2-9	0
F2-10	2	27	7
F2-11	0
F2-12	2	9	10
F2-13	1	9
F2-14	0
F2-15	2	5	7
F2-16	1	7
F2-17	1	12
F2-18	2	9	17
F2-19	0
F2-20	0
F2-21	0
F2-22	0
F2-23	1		6
F2-24	1	7
F2-25	1	10
F2-26	2	8	8
F2-27	0
F2-28	1	5
F3-1	0
F3-2	0
F3-3	1	5
F3-4	0
F3-5	0
F3-6	0
F3-7	0
F3-8	0
F3-9	1	5
F3-10	0
F3-11	0
F3-12	0
F4-1	2	15	7
F4-2	1	13
F4-3	1		7
F4-4	1	11
F4-5	2	12	13
F4-6	2	23	5
F4-7	1	38
F4-8	1	28
F4-9	1	13
F4-10	3	9	16	32
F4-11	1	32
F4-12	1	7
F4-13	3	10	6	13
F4-14	0
F4-15	1	8
F4-16	1	11
F4-17	0
F4-18	1	11
F4-19	0
F4-20	0
F4-21	1	6
F4-22	1	10
F4-23	0
F5-1	1	27
F5-2	2	18	7
F5-3	2	7	9
F5-4	1	22
F5-5	2	6	14

## Sheet: Figure 7W
atg7 overexpression in myofibers
EGFP-2A				EGFP-2A-atg7							EGFP-2A	EGFP-2A-atg7
Myotome count		#Clusters		Myotome count		#Clusters	Mytome with cluster			No cluster	93	32
1	F1-1	0		1	F1-1	0	0			With cluster	0	46
2	F1-2	0		2	F1-2	3	1
3	F1-3	0		3	F1-3	3	1
4	F1-4	0		4	F1-4	2	1
5	F1-5	0		5	F1-5	1	1
6	F1-6	0		6	F1-6	0	0
7	F1-7	0		7	F1-7	0	0
8	F2-1	0		8	F1-8	0	0
9	F2-2	0		9	F1-9	0	0
10	F2-3	0		10	F1-10	1	1
11	F2-4	0		11	F2-1	0	0
12	F2-5	0		12	F2-2	1	1
13	F2-6	0		13	F2-3	0	0
14	F2-7	0		14	F2-4	1	1
15	F2-8	0		15	F2-5	1	1
16	F2-9	0		16	F2-6	1	1
17	F2-10	0		17	F2-7	0	0
18	F2-11	0		18	F2-8	0	0
19	F2-12	0		19	F2-9	0	0
20	F2-13	0		20	F2-10	2	1
21	F2-14	0		21	F2-11	0	0
22	F2-15	0		22	F2-12	2	1
23	F2-16	0		23	F2-13	1	1
24	F2-17	0		24	F2-14	0	0
25	F2-18	0		25	F2-15	2	1
26	F2-19	0		26	F2-16	1	1
27	F2-20	0		27	F2-17	1	1
28	F3-1	0		28	F2-18	2	1
29	F3-2	0		29	F2-19	0	0
30	F3-3	0		30	F2-20	0	0
31	F3-4	0		31	F2-21	0	0
32	F3-5	0		32	F2-22	0	0
33	F3-6	0		33	F2-23	1	1
34	F3-7	0		34	F2-24	1	1
35	F3-8	0		35	F2-25	1	1
36	F3-9	0		36	F2-26	2	1
37	F3-10	0		37	F2-27	0	0
38	F3-11	0		38	F2-28	1	1
39	F3-12	0		39	F3-1	0	0
40	F3-13	0		40	F3-2	0	0
41	F3-14	0		41	F3-3	1	1
42	F3-15	0		42	F3-4	0	0
43	F4-1	0		43	F3-5	0	0
44	F4-2	0		44	F3-6	0	0
45	F4-3	0		45	F3-7	0	0
46	F4-4	0		46	F3-8	0	0
47	F4-5	0		47	F3-9	1	1
48	F4-6	0		48	F3-10	0	0
49	F4-7	0		49	F3-11	0	0
50	F4-8	0		50	F3-12	0	0
51	F4-9	0		51	F4-1	2	1
52	F4-10	0		52	F4-2	1	1
53	F4-11	0		53	F4-3	1	1
54	F5-1	0		54	F4-4	1	1
55	F5-2	0		55	F4-5	2	1
56	F5-3	0		56	F4-6	2	1
57	F5-4	0		57	F4-7	1	1
58	F5-5	0		58	F4-8	1	1
59	F5-6	0		59	F4-9	1	1
60	F5-7	0		60	F4-10	3	1
61	F5-8	0		61	F4-11	1	1
62	F5-9	0		62	F4-12	1	1
63	F5-10	0		63	F4-13	3	1
64	F5-11	0		64	F4-14	0	0
65	F5-12	0		65	F4-15	1	1
66	F5-13	0		66	F4-16	1	1
67	F5-14	0		67	F4-17	0	0
68	F5-15	0		68	F4-18	1	1
69	F5-16	0		69	F4-19	0	0
70	F5-17	0		70	F4-20	0	0
71	F5-18	0		71	F4-21	1	1
72	F6-1	0		72	F4-22	1	1
73	F6-2	0		73	F4-23	0	0
74	F6-3	0		74	F5-1	1	1
75	F6-4	0		75	F5-2	2	1
76	F6-5	0		76	F5-3	2	1
77	F6-6	0		77	F5-4	1	1
78	F6-7	0		78	F5-5	2	1
79	F6-8	0
80	F6-9	0
81	F6-10	0
82	F6-11	0
83	F6-12	0
84	F6-13	0
85	F6-14	0
86	F6-15	0
87	F6-16	0
88	F6-17	0
89	F6-18	0
90	F6-19	0
91	F6-20	0
92	F6-21	0
93	F6-22	0
